# Supplementary material for: Comprehensive evaluation of the metabolic effects of porcine CRTC3 overexpression on subcutaneous adipocytes with metabolomic and transcriptomic analyses
Source: J Anim Sci Biotechnol. 2021 Mar 3;12:19. doi: 10.1186/s40104-021-00546-6 (PMC7927250; doi:10.1186/s40104-021-00546-6)
Supplement: Supplementary file 5 — Additional file 5: Supplementary Table S1. The significantly altered metabolites upon CRTC3 overexpression. [file 40104_2021_546_MOESM5_ESM.xlsx]

## Sheet: Sheet1
Name	Fold Change	class	Directions	MEAN OE	MEAN GFP	SAT_OE1	SAT_OE2	SAT_OE3	SAT_OE4	SAT_OE5	SAT_OE6	SAT_GFP1	SAT_GFP2	SAT_GFP3	SAT_GFP4	SAT_GFP5	SAT_GFP6
glu pro ser asn	1.98735	Peptide	up	2.05478e-05	1.03393e-05	2.20741e-05	1.91526e-05	2.11329e-05	2.11818e-05	2.0007e-05	1.97383e-05	9.29058e-06	8.76594e-06	1.29278e-05	9.88176e-06	1.06243e-05	1.05455e-05
pivaloylcarnitine	1.87708	Lipid	up	5.43075e-05	2.89319e-05	5.2943e-05	5.4139e-05	5.58642e-05	5.05069e-05	5.53817e-05	5.70104e-05	3.01819e-05	3.20345e-05	2.4865e-05	2.24344e-05	3.22072e-05	3.18685e-05
elaidic carnitine	3.88886	Lipid	up	6.14497e-05	1.58014e-05	6.55591e-05	4.35406e-05	7.18953e-05	5.57127e-05	6.57237e-05	6.62666e-05	1.99248e-05	2.04642e-05	1.31421e-05	7.56094e-06	1.60762e-05	1.76405e-05
pantothenic acid	1.90322	Cofactors and Vitamin	up	0.000147355	7.7424e-05	0.000145265	0.000160614	0.000131369	0.000137033	0.000152997	0.00015685	6.95721e-05	5.84287e-05	9.09443e-05	7.10193e-05	8.76531e-05	8.69263e-05
acetyl vitamin k5	1.46241	Cofactors and Vitamin	up	0.000167172	0.000114312	0.000150468	0.000185157	0.000155209	0.00016593	0.000171015	0.00017525	0.000114253	9.9729e-05	0.00011844	0.00011414	0.000117645	0.000121665
fumarate	1.62587	Energy	up	6.88684e-05	4.2358e-05	6.55364e-05	7.00221e-05	6.30452e-05	7.19468e-05	7.1531e-05	7.11289e-05	4.52994e-05	3.19704e-05	5.31599e-05	4.03455e-05	4.32135e-05	4.01592e-05
vasicinol	1.44234	Nucleosides, nucleotides, and analogues	up	0.000461124	0.000319706	0.000485129	0.000495057	0.000403906	0.000443819	0.000462301	0.000476533	0.000307835	0.000278966	0.000339823	0.00030946	0.00032558	0.000356569
nicotinamide	1.87864	Cofactors and Vitamin	up	0.000607441	0.00032334	0.000554685	0.000563301	0.000699611	0.000520203	0.000634274	0.00067257	0.000372156	0.000334957	0.000260854	0.000261462	0.000355548	0.000355064
malic acid	1.62391	Energy	up	0.000678739	0.000417965	0.000632921	0.000671312	0.000652962	0.000702284	0.000712822	0.000700132	0.000459526	0.000322755	0.000526218	0.000358845	0.000446247	0.000394202
1,3-dimethyl-8-isoquinolinol	1.45379	Others	up	0.00219691	0.00151116	0.00199271	0.00242276	0.00201514	0.00213525	0.00227284	0.00234277	0.0015171	0.00131006	0.00159084	0.00144001	0.00157504	0.0016339
4-hydroxy-2h-pyran-3-carboxaldehyde	1.24887	Others	up	0.000107444	8.60331e-05	0.000113629	0.000109891	0.000100634	0.00010905	0.000100354	0.000111108	8.24142e-05	8.29373e-05	9.09019e-05	8.24891e-05	8.88436e-05	8.86124e-05
trimedlure	1.41909	Lipid	up	0.0114486	0.00806752	0.010302	0.0127062	0.0105203	0.0111615	0.0118058	0.0121955	0.00820637	0.00712821	0.00839087	0.00775983	0.00831388	0.00860598
5-methoxytryptamine	1.48569	Others	up	3.98602e-05	2.68294e-05	3.67876e-05	4.46733e-05	3.61642e-05	3.77337e-05	4.13861e-05	4.24164e-05	2.88503e-05	2.28877e-05	2.80654e-05	2.44086e-05	2.78241e-05	2.894e-05
choline	1.45457	Cofactors and Vitamin	up	0.00270283	0.00185816	0.00266515	0.00270168	0.0026859	0.00264833	0.00276076	0.00275513	0.0018604	0.00156861	0.00182126	0.00197254	0.00188915	0.002037
2(5h)-furanone	1.28822	Others	up	0.000226185	0.000175579	0.000246003	0.000229725	0.000211467	0.00021779	0.000220779	0.000231347	0.000159295	0.000171178	0.000188675	0.00016709	0.000182996	0.000184242
dyphylline	1.45725	Nucleosides, nucleotides, and analogues	up	0.000638149	0.000437914	0.000559098	0.000717964	0.000594184	0.000621879	0.000659151	0.000676618	0.000458718	0.000381158	0.000452403	0.000412348	0.00045397	0.000468888
anigorufone	1.3459	Others	up	4.55726e-05	3.38602e-05	4.84553e-05	4.34461e-05	4.60714e-05	4.33966e-05	4.33596e-05	4.87064e-05	3.06164e-05	2.96529e-05	3.62967e-05	3.4549e-05	3.52933e-05	3.67532e-05
2-(4-chlorophenyl)-3-phenyl-3-(2-pyridinyl)acrylonitrile	1.63106	Lipid	up	1.76204e-05	1.0803e-05	1.52719e-05	2.00524e-05	1.64067e-05	1.59558e-05	1.89969e-05	1.90386e-05	1.09637e-05	8.91148e-06	1.07913e-05	1.01815e-05	1.22197e-05	1.17503e-05
sdma	1.28504	Amino Acid	up	6.24413e-05	4.85909e-05	6.56369e-05	6.56994e-05	6.27856e-05	5.62009e-05	6.07791e-05	6.3546e-05	5.01231e-05	4.61324e-05	4.969e-05	4.39387e-05	4.92916e-05	5.23696e-05
aspartyl-histidine	1.70595	Peptide	up	1.3323e-05	7.80972e-06	1.17143e-05	1.5739e-05	1.21103e-05	1.22051e-05	1.29896e-05	1.51796e-05	7.53206e-06	6.38962e-06	8.35604e-06	7.58182e-06	8.22744e-06	8.77137e-06
4beta-oh-7-dhc	1.37424	Lipid	up	2.22161e-05	1.61661e-05	2.34042e-05	2.35322e-05	2.24313e-05	2.17519e-05	2.03657e-05	2.18113e-05	1.33067e-05	1.5137e-05	1.85912e-05	1.5927e-05	1.65649e-05	1.747e-05
lys ser cys lys	1.89947	Peptide	up	0.000163424	8.60366e-05	0.000141927	0.00020133	0.000139404	0.000149566	0.000170382	0.000177932	8.4313e-05	6.44212e-05	9.6543e-05	7.53109e-05	9.33332e-05	0.000102298
acetylcarnitine	1.93298	Lipid	up	0.000171425	8.86843e-05	0.000175003	0.000140241	0.000195302	0.000142268	0.000185938	0.0001898	0.000113065	8.06473e-05	6.79367e-05	7.03069e-05	0.000101441	9.87093e-05
met thr val his	2.04084	Peptide	up	2.93098e-05	1.43616e-05	2.40571e-05	3.87479e-05	2.65082e-05	2.75474e-05	3.00872e-05	2.89108e-05	1.45587e-05	1.08609e-05	1.69052e-05	1.2372e-05	1.53671e-05	1.61058e-05
d-mannose-6-phosphate	1.50674	Carbohydrate	up	0.000106848	7.09134e-05	0.000102239	9.57804e-05	0.000114625	0.000101831	0.000115988	0.000110625	7.10718e-05	7.05277e-05	8.42923e-05	5.28747e-05	7.9239e-05	6.74747e-05
4-chloro-3,5-dimethoxybenzyl alcohol	1.52471	Xenobiotics	up	9.06431e-05	5.94494e-05	0.000101956	8.61765e-05	7.97679e-05	9.54054e-05	8.86153e-05	9.19372e-05	5.40147e-05	4.31674e-05	6.61914e-05	6.3473e-05	6.26552e-05	6.71945e-05
tiabendazole	1.51251	Xenobiotics	up	0.000995752	0.000658343	0.00112611	0.000938112	0.000869913	0.00105644	0.000968959	0.00101498	0.000595262	0.000498157	0.000741645	0.00069924	0.000684633	0.000731123
uridine-5-diphosphoacetylglucosamine	3.53152	Carbohydrate	up	0.0001929	5.46224e-05	0.000132131	0.000208035	0.000181873	0.000218542	0.000200404	0.000216413	5.1196e-05	4.55363e-05	5.80192e-05	5.39069e-05	5.76651e-05	6.14107e-05
5-acetylamino-6-formylamino-3-methyluracil	2.04282	Nucleosides, nucleotides, and analogues	up	7.05899e-06	3.45552e-06	8.23653e-06	8.32471e-06	5.26851e-06	6.10156e-06	7.51151e-06	6.91111e-06	3.11893e-06	2.6209e-06	4.54149e-06	2.68231e-06	4.0095e-06	3.75999e-06
2-hydroxycinnamic acid, predominantly trans	1.3281	Amino Acid	up	0.000116117	8.74309e-05	0.000118156	0.000129376	0.000102728	0.000110916	0.000114665	0.000120861	8.49581e-05	7.49071e-05	9.30528e-05	8.55825e-05	8.8981e-05	9.7104e-05
d-fructofuranose 1,2':2,3'-dianhydride	1.24136	Carbohydrate	up	8.01932e-05	6.46011e-05	8.87269e-05	8.06395e-05	7.68853e-05	8.22713e-05	7.62216e-05	7.64148e-05	5.75127e-05	6.44314e-05	6.81156e-05	6.20512e-05	6.66252e-05	6.88709e-05
2-caffeoylisocitrate	1.4798	Energy	up	0.000249876	0.000168858	0.000265911	0.000286425	0.000207273	0.00022573	0.000247618	0.000266302	0.000160012	0.000158832	0.000188887	0.000144315	0.000177197	0.000183904
tyrosine	1.31159	Amino Acid	up	0.000570483	0.000434955	0.000579735	0.000634475	0.000497063	0.00055615	0.000570135	0.000585342	0.000422705	0.000379578	0.000465629	0.000421235	0.00044313	0.000477456
2'-aminoacetophenone	1.33205	Others	up	0.000104443	7.84074e-05	0.0001042	0.000119574	9.10336e-05	0.000100998	0.000102598	0.000108253	7.53516e-05	6.71032e-05	8.38692e-05	7.72604e-05	8.0789e-05	8.60711e-05
(20r,22r)-20,22-dihydroxycholesterol	4.25792	Lipid	up	1.60117e-05	3.76045e-06	1.59972e-05	1.07875e-05	2.11191e-05	1.29826e-05	1.75614e-05	1.76223e-05	4.13781e-06	4.57901e-06	3.38533e-06	1.88068e-06	4.20184e-06	4.378e-06
malathion	1.50346	Lipid	up	0.000195715	0.000130176	0.000216394	0.000214182	0.000163804	0.000186514	0.000186209	0.000207183	0.000140806	0.000105411	0.000168753	9.82559e-05	0.000130529	0.000137301
allopurinol	1.35233	Nucleosides, nucleotides, and analogues	up	0.00143163	0.00105864	0.00135195	0.00149913	0.00124953	0.00144534	0.00151732	0.00152652	0.00125252	0.00104639	0.00084143	0.000921411	0.00112086	0.00116922
l-cyclo(alanylglycyl)	1.26164	Amino Acid	up	0.00017452	0.000138328	0.00017524	0.000167454	0.000196139	0.000167473	0.000169111	0.000171703	0.00012629	0.000113248	0.000145679	0.000147954	0.000148294	0.000148504
2-alpha-mannobiose	1.21812	Carbohydrate	up	9.15479e-05	7.51549e-05	0.000102853	9.00825e-05	8.45661e-05	9.59355e-05	8.90968e-05	8.67539e-05	6.73781e-05	7.76428e-05	7.66774e-05	7.05377e-05	7.72828e-05	8.14106e-05
n-formyl-4-amino-5-aminomethyl-2-methylpyrimidine	1.72647	Amino Acid	up	5.27527e-05	3.05552e-05	4.42658e-05	6.6474e-05	4.40934e-05	5.322e-05	5.22327e-05	5.62304e-05	3.2965e-05	2.88327e-05	3.13751e-05	2.71086e-05	3.17294e-05	3.13203e-05
phenylalanine	1.31419	Amino Acid	up	0.00277657	0.00211276	0.00285841	0.00310399	0.00236072	0.00254415	0.00288911	0.00290305	0.0020017	0.00180712	0.00237848	0.00194238	0.00217565	0.00237121
his-ser-oh	1.33462	Peptide	up	0.00209556	0.00157015	0.00224971	0.00243717	0.00168608	0.00209836	0.00205506	0.00204696	0.00142669	0.00154155	0.0017295	0.00140191	0.00163309	0.00168819
pyridoxine	1.59557	Cofactors and Vitamin	up	0.000122972	7.70706e-05	0.000109293	0.000161802	9.69628e-05	0.00012038	0.000121716	0.000127678	7.70494e-05	6.41289e-05	9.18263e-05	6.18184e-05	8.31868e-05	8.44139e-05
d-myo-inositol-2,4-diphosphate	5.99328	Others	up	5.30007e-05	8.84334e-06	5.07274e-05	3.70556e-05	2.97049e-05	7.01768e-05	6.85025e-05	6.18366e-05	6.94066e-06	1.16421e-05	5.9737e-06	5.09131e-06	1.15384e-05	1.18739e-05
indoline	1.30573	Others	up	0.00152346	0.00116675	0.00157596	0.00170318	0.00130109	0.00140315	0.00156111	0.00159626	0.00109726	0.000997445	0.00128438	0.00108257	0.00120706	0.00133176
hypoxanthine	1.43092	Nucleosides, nucleotides, and analogues	up	0.000130702	9.13415e-05	0.00012275	0.00014818	0.000107605	0.000122561	0.000142665	0.000140452	0.000116722	8.80337e-05	8.12986e-05	7.27854e-05	9.54066e-05	9.38029e-05
isoleucine	1.28949	Amino Acid	up	0.00296017	0.0022956	0.00318875	0.00342949	0.00250676	0.00268848	0.00289398	0.00305353	0.00232459	0.00208036	0.00239366	0.00220302	0.00228583	0.00248617
docosatrienoic acid	1.34291	Lipid	up	5.90699e-05	4.39864e-05	5.08504e-05	6.19772e-05	6.79698e-05	5.1057e-05	5.97672e-05	6.27978e-05	3.91948e-05	3.61178e-05	4.61055e-05	4.69773e-05	4.87067e-05	4.68165e-05
protoanemonin	1.16619	Others	up	0.000249602	0.000214032	0.000275139	0.000249418	0.000242774	0.00023784	0.000238334	0.000254108	0.000195273	0.000199867	0.000233427	0.000213292	0.000215964	0.000226367
inosine 5'-diphosphate	1.56706	Nucleosides, nucleotides, and analogues	up	2.27999e-05	1.45495e-05	2.95208e-05	2.14348e-05	1.9498e-05	1.88544e-05	2.35121e-05	2.39794e-05	1.37629e-05	1.14714e-05	1.79596e-05	1.14912e-05	1.53845e-05	1.72272e-05
citrate	1.35325	Energy	up	0.000100957	7.46031e-05	0.00010321	9.71393e-05	7.77896e-05	0.000119712	0.000104289	0.0001036	6.61638e-05	7.5825e-05	6.51855e-05	7.32093e-05	8.41138e-05	8.31211e-05
cis-gondoic acid	1.24306	Lipid	up	9.56524e-05	7.69491e-05	8.97249e-05	9.97093e-05	0.000104427	8.56308e-05	9.3573e-05	0.000100849	6.97388e-05	6.34847e-05	8.50055e-05	7.80996e-05	7.95123e-05	8.58538e-05
(r)-stearoylcarnitine	4.20534	Lipid	up	2.62152e-05	6.2338e-06	2.47776e-05	1.44098e-05	3.95529e-05	2.0193e-05	3.19558e-05	2.64023e-05	6.90355e-06	6.54181e-06	4.85148e-06	4.91339e-06	7.12522e-06	7.06738e-06
uridine triphosphate	7.27355	Nucleosides, nucleotides, and analogues	up	4.15637e-05	5.71437e-06	3.97767e-05	3.68573e-05	1.67627e-05	6.60174e-05	4.70912e-05	4.28771e-05	3.88911e-06	8.54098e-06	3.88071e-06	2.93196e-06	7.4426e-06	7.60087e-06
3',4'-dihydrodiol	1.64554	Xenobiotics	up	3.74607e-05	2.2765e-05	3.24243e-05	4.95793e-05	3.43703e-05	3.08639e-05	3.68265e-05	4.07002e-05	2.11062e-05	2.10926e-05	2.34852e-05	2.15384e-05	2.51532e-05	2.42144e-05
o-phosphocholine	1.68009	Lipid	up	0.00146948	0.000874647	0.00152451	0.00112075	0.00197909	0.00125591	0.00145623	0.00148041	0.000943271	0.000925509	0.000762301	0.000778072	0.000875757	0.000962973
creatine	1.20758	Amino Acid	up	0.0152895	0.0126613	0.0155217	0.0133764	0.0177302	0.0143857	0.0149339	0.015789	0.01215	0.0110699	0.0130535	0.0133517	0.0130555	0.0132871
linagliptin	1.67271	Nucleosides, nucleotides, and analogues	up	0.000125556	7.50613e-05	0.000105086	0.000169466	0.00010908	0.000103532	0.00012899	0.000137182	7.91134e-05	7.0209e-05	7.44381e-05	6.94305e-05	7.57538e-05	8.14231e-05
n-acetyltryptophan	1.5795	Amino Acid	up	3.52332e-05	2.23066e-05	3.03536e-05	4.74801e-05	3.09043e-05	3.00441e-05	3.56139e-05	3.7003e-05	2.08848e-05	2.05968e-05	2.31579e-05	2.09207e-05	2.35827e-05	2.46964e-05
n-gamma-acetyl-n-2-formyl-5-methoxykynurenamine	1.55387	Amino Acid	up	0.000467147	0.000300634	0.000410931	0.000619684	0.00040642	0.000396518	0.000471461	0.000497868	0.000294622	0.000281157	0.000313224	0.000284192	0.000316142	0.000314466
creatinine	1.15523	Amino Acid	up	0.000206588	0.000178828	0.000194394	0.000218588	0.000204724	0.00021213	0.000200916	0.000208777	0.000202661	0.000160626	0.000169299	0.000165533	0.000182321	0.00019253
phosphatidylglyceride 20:4-22:6	1.32795	Lipid	up	4.49558e-05	3.38536e-05	3.93695e-05	3.91443e-05	4.91033e-05	4.49554e-05	4.84261e-05	4.87364e-05	3.13204e-05	2.6204e-05	4.37016e-05	3.04502e-05	3.70188e-05	3.44264e-05
melatonin	1.38803	Others	up	0.00287152	0.00206877	0.00243067	0.00346835	0.00257503	0.00276158	0.00303674	0.00295677	0.00210782	0.00156881	0.00284517	0.00168138	0.00223919	0.00197025
adp	1.54107	Nucleosides, nucleotides, and analogues	up	3.58159e-05	2.3241e-05	3.21045e-05	2.7348e-05	4.3859e-05	2.91378e-05	4.2467e-05	3.99793e-05	1.52171e-05	2.22732e-05	3.29967e-05	1.92135e-05	2.64746e-05	2.32709e-05
3-methyl pyruvic acid	1.23573	Energy	up	7.7547e-05	6.2754e-05	7.90494e-05	8.51065e-05	7.1377e-05	7.19695e-05	7.79426e-05	7.98372e-05	5.65054e-05	5.71816e-05	8.02402e-05	5.46165e-05	6.98866e-05	5.80936e-05
pi(18:1e/20-hete)	1.35325	Lipid	up	0.00570097	0.00421279	0.00603174	0.00497444	0.00575354	0.00521551	0.00711193	0.00511865	0.0029763	0.00337944	0.00536838	0.00408162	0.00486893	0.00460205
alpha-d-manp-(1 -> 2)-a-d-manp-(1 -> 2)-a-d-manp-(1 -> 3)-b-d-manp-(1 -> 4)-d-glcnacp	1.15502	Carbohydrate	up	1.47201e-05	1.27445e-05	1.59224e-05	1.212e-05	1.54916e-05	1.46795e-05	1.4579e-05	1.55284e-05	1.24833e-05	1.20695e-05	1.27819e-05	1.28842e-05	1.32252e-05	1.30229e-05
d-glycerate 3-phosphate	3.13319	Carbohydrate	up	0.000200407	6.39628e-05	0.000131943	0.000216884	7.604e-05	0.000360925	0.00021348	0.000203172	6.52423e-05	0.000105425	4.97192e-05	2.59855e-05	7.16059e-05	6.57985e-05
3-methylxanthine	1.26228	Nucleosides, nucleotides, and analogues	up	0.000254133	0.000201329	0.000215044	0.000308005	0.000228559	0.000242352	0.000276793	0.000254048	0.000219278	0.000172875	0.000241229	0.000155755	0.000215495	0.000203344
guanine	1.3297	Nucleosides, nucleotides, and analogues	up	6.81581e-05	5.12584e-05	8.52007e-05	7.28908e-05	5.65258e-05	5.83906e-05	6.62021e-05	6.97386e-05	6.89179e-05	4.80081e-05	3.75433e-05	4.44815e-05	5.30817e-05	5.55179e-05
5-oxo-l-proline	1.19707	Amino Acid	up	0.000683875	0.00057129	0.000615957	0.00077005	0.000641557	0.000660182	0.000711481	0.00070402	0.000618534	0.000483806	0.000703494	0.000490144	0.000586058	0.000545703
tryptophan	1.25092	Amino Acid	up	0.000103265	8.25513e-05	9.99853e-05	0.000118421	9.11498e-05	9.96663e-05	0.00010507	0.000105296	7.95265e-05	6.57426e-05	0.000109681	6.92409e-05	9.22112e-05	7.89059e-05
leonoside a	1.3531	Carbohydrate	up	2.86208e-05	2.11519e-05	2.85417e-05	2.35848e-05	3.63597e-05	2.33953e-05	2.89058e-05	3.09372e-05	2.44797e-05	2.36622e-05	2.04834e-05	1.21734e-05	2.43067e-05	2.18063e-05
guanosine	1.32564	Nucleosides, nucleotides, and analogues	up	9.00979e-05	6.79658e-05	0.000114314	9.39309e-05	7.53499e-05	7.86135e-05	8.72962e-05	9.1083e-05	9.19406e-05	6.42602e-05	4.85942e-05	6.08238e-05	6.92611e-05	7.29149e-05
met trp glu cys	1.2477	Peptide	up	3.80336e-05	3.04829e-05	3.9138e-05	3.35964e-05	4.12341e-05	3.37955e-05	3.94389e-05	4.09987e-05	3.63018e-05	3.47188e-05	2.84113e-05	1.97667e-05	3.20595e-05	3.16392e-05
lysope(24:6(6z,9z,12z,15z,18z,21z)/0:0)	1.20107	Lipid	up	8.93591e-06	7.43999e-06	9.76469e-06	7.3948e-06	8.01132e-06	1.04578e-05	8.59428e-06	9.39263e-06	6.66829e-06	6.39415e-06	8.34151e-06	7.63946e-06	8.06406e-06	7.53247e-06
phytomonic acid	1.19871	Carbohydrate	up	5.84783e-05	4.87843e-05	5.36566e-05	6.74389e-05	5.78494e-05	5.30207e-05	6.12686e-05	5.76358e-05	4.27473e-05	3.71453e-05	5.37407e-05	5.59574e-05	4.95867e-05	5.35282e-05
di-n-butyl phthalate	1.25806	Others	up	1.47523e-05	1.17262e-05	1.80375e-05	1.28096e-05	1.32924e-05	1.49143e-05	1.36536e-05	1.58063e-05	7.66262e-06	1.20288e-05	1.17988e-05	1.23125e-05	1.26437e-05	1.39105e-05
uridine 5'-diphosphoglucuronic acid	1.18864	Carbohydrate	up	5.66904e-05	4.76935e-05	5.54561e-05	5.10703e-05	5.02519e-05	6.12803e-05	6.34861e-05	5.85976e-05	5.45176e-05	4.96077e-05	4.87866e-05	3.4124e-05	4.97713e-05	4.93536e-05
(e)-2-butenyl-4-methyl-threonine	2.24655	Amino Acid	up	1.34849e-05	6.0025e-06	1.22754e-05	1.00858e-05	2.53217e-05	4.25949e-06	1.45975e-05	1.43697e-05	4.2198e-06	4.91264e-06	7.95031e-06	2.22654e-06	7.70236e-06	9.00334e-06
phosphatidylglyceride 22:6-22:6	1.22095	Lipid	up	0.000199184	0.000163138	0.000181094	0.0001652	0.000214216	0.000211331	0.000214705	0.000208557	0.00014704	0.000115409	0.000201582	0.000166747	0.000179061	0.000168992
glutamine	1.12693	Amino Acid	up	0.000624147	0.000553845	0.000676783	0.000634047	0.000656806	0.000563135	0.000605031	0.00060908	0.000499058	0.000470724	0.000620384	0.000605928	0.000551778	0.000575197
(e)-4-stilbenol	1.12615	Others	up	3.32096e-05	2.94895e-05	2.94915e-05	3.55103e-05	3.48591e-05	3.36394e-05	3.24807e-05	3.32768e-05	3.43976e-05	3.15192e-05	2.53703e-05	2.76025e-05	2.96261e-05	2.84213e-05
ponasterone a	1.6129	Lipid	up	2.60134e-05	1.61283e-05	1.92113e-05	3.02965e-05	3.5333e-05	2.08804e-05	1.88342e-05	3.1525e-05	2.30566e-05	9.6958e-06	2.5452e-05	1.0349e-05	9.54584e-06	1.86706e-05
5(z),14(z)-eicosadienoic acid	1.20891	Lipid	up	0.000229825	0.00019011	0.000201973	0.000227092	0.000289112	0.000180977	0.000230236	0.000249557	0.000183064	0.000161133	0.000197892	0.000189904	0.000203334	0.000205333
n-methylolacrylamide	1.06484	Carbohydrate	up	3.7445e-05	3.51647e-05	3.78824e-05	3.45925e-05	3.90138e-05	3.49572e-05	3.89812e-05	3.92426e-05	3.4807e-05	3.49576e-05	3.40051e-05	3.42729e-05	3.64177e-05	3.65279e-05
irenolone	1.19998	Others	up	1.07245e-05	8.93725e-06	1.37746e-05	8.87931e-06	1.05007e-05	1.03259e-05	1.05562e-05	1.03103e-05	8.68049e-06	8.56591e-06	8.99523e-06	8.58315e-06	9.12373e-06	9.67498e-06
kapa	2.04841	Others	up	2.99886e-05	1.464e-05	2.50574e-05	2.28812e-05	5.57956e-05	1.10351e-05	3.18757e-05	3.32867e-05	1.09493e-05	1.08667e-05	2.50665e-05	5.34341e-06	1.73995e-05	1.82143e-05
lysope(0:0/22:5(4z,7z,10z,13z,16z))	1.2088	Lipid	up	0.000219095	0.00018125	0.000242004	0.000278538	0.00018712	0.000205954	0.000200282	0.000200675	0.00016361	0.000147335	0.000205713	0.000177001	0.00019714	0.000196704
uridinediphosphateglucose	0.49753	Carbohydrate	down	8.22621e-05	0.000165341	0.0001051	6.93177e-05	8.19327e-05	8.45917e-05	8.02572e-05	7.23732e-05	0.000165729	0.000135194	0.000183722	0.000158068	0.000193942	0.000155389
nad	0.310831	Nucleosides, nucleotides, and analogues	down	1.78128e-06	5.73072e-06	3.56008e-06	2.25811e-06	3.68247e-07	2.13922e-06	9.98102e-07	1.36393e-06	5.13063e-06	6.25345e-06	5.99175e-06	5.10586e-06	6.00032e-06	5.90228e-06
cytidine	0.342805	Nucleosides, nucleotides, and analogues	down	1.6642e-05	4.85466e-05	2.922e-05	1.53146e-05	1.35379e-05	1.24365e-05	1.44368e-05	1.49063e-05	5.57827e-05	3.41494e-05	4.22297e-05	6.496e-05	4.85323e-05	4.56252e-05
guanosine 5'-monophosphate	0.339438	Nucleosides, nucleotides, and analogues	down	1.86491e-05	5.49413e-05	1.8652e-05	6.68358e-06	4.77161e-05	2.4669e-06	1.71558e-05	1.92205e-05	4.86637e-05	4.37411e-05	6.02717e-05	6.0597e-05	5.41657e-05	6.22086e-05
c10-las (tentative)	0.667403	Lipid	down	0.000196038	0.000293733	0.000153072	0.000263857	0.00015928	0.000183548	0.000208841	0.000207635	0.000306467	0.000259439	0.000338084	0.000251816	0.000317795	0.000288799
pe(18:1(9z)/0:0)	0.614706	Lipid	down	8.28562e-05	0.00013479	8.30289e-05	8.626e-05	6.19305e-05	0.000105319	8.2069e-05	7.85291e-05	0.000154225	0.000138502	0.000154033	9.17009e-05	0.000117595	0.000152685
his pro met cys	0.0782714	Peptide	down	5.47839e-07	6.99923e-06	1.67728e-06	3.43831e-07	1.15089e-07	7.17214e-07	3.09483e-07	1.24144e-07	7.10867e-06	2.78905e-06	6.97193e-06	1.15001e-05	6.42454e-06	7.20105e-06
glutamic acid	0.82232	Amino Acid	down	0.00219668	0.00267131	0.00261826	0.00192494	0.00229762	0.00213281	0.00207098	0.00213545	0.0026213	0.00242507	0.00258326	0.00293164	0.00267088	0.00279573
adenosine-3'-monophosphate	0.397006	Nucleosides, nucleotides, and analogues	down	2.5493e-05	6.42131e-05	1.70132e-05	1.08963e-05	6.57706e-05	5.07202e-06	2.78004e-05	2.64055e-05	5.7803e-05	5.19622e-05	7.67041e-05	5.19952e-05	8.00329e-05	6.6781e-05
glycine	0.798786	Amino Acid	down	0.000171762	0.000215029	0.000190732	0.000143572	0.000194928	0.000173641	0.00016461	0.00016309	0.000194267	0.000195044	0.000208419	0.000247231	0.000218333	0.00022688
phosphatidylethanolamine lyso 20:4	0.640253	Lipid	down	1.47227e-06	2.29951e-06	1.56048e-06	1.44246e-06	9.15973e-07	1.61758e-06	1.45944e-06	1.83769e-06	2.78388e-06	1.56232e-06	2.12153e-06	2.26542e-06	2.19922e-06	2.86472e-06
isobutyric acid	0.834841	Carbohydrate	down	8.12413e-05	9.73135e-05	7.56613e-05	8.51458e-05	8.49394e-05	8.56017e-05	7.2566e-05	8.35336e-05	0.000100988	9.79578e-05	8.86529e-05	0.000113856	8.79183e-05	9.45078e-05
arachidonic acid	0.585852	Lipid	down	0.000195797	0.000334208	0.000166246	0.000191392	0.000256066	0.000157353	0.000197597	0.000206126	0.00030936	0.000179667	0.000422394	0.00042472	0.000346911	0.000322196
adenosine monophosphate	0.389183	Nucleosides, nucleotides, and analogues	down	1.50499e-05	3.86706e-05	1.11361e-05	7.54076e-06	3.54046e-05	4.08502e-06	1.62169e-05	1.59162e-05	4.02926e-05	2.94218e-05	6.36303e-05	2.90243e-05	3.47282e-05	3.49263e-05
cytidine-5'-monophosphate	0.629491	Nucleosides, nucleotides, and analogues	down	6.88427e-05	0.000109363	6.99069e-05	4.72293e-05	0.000114385	4.40609e-05	6.78647e-05	6.96098e-05	9.53744e-05	8.63643e-05	0.000124816	0.000118561	0.000121634	0.000109426
cholesterol sulfate	0.822748	Lipid	down	6.60552e-05	8.02861e-05	5.91185e-05	7.99615e-05	6.52329e-05	6.12974e-05	6.3456e-05	6.72647e-05	8.43004e-05	7.54191e-05	9.28759e-05	7.64444e-05	8.03252e-05	7.23514e-05
gly val ala gln	0.679737	Peptide	down	1.66984e-05	2.45659e-05	2.00681e-05	1.79693e-05	1.17212e-05	1.85568e-05	1.5801e-05	1.60738e-05	2.0856e-05	1.71872e-05	2.98618e-05	3.07415e-05	2.39149e-05	2.48341e-05
tridecanoic acid	0.851189	Lipid	down	1.62092e-05	1.9043e-05	1.67849e-05	1.58571e-05	1.58885e-05	1.62148e-05	1.53817e-05	1.71283e-05	2.06279e-05	1.73441e-05	2.17484e-05	1.80192e-05	1.90125e-05	1.75062e-05
acetylcholine	0.821195	Others	down	0.000145013	0.000176587	0.000161252	0.000124877	0.000170942	0.000121022	0.000141456	0.000150526	0.0001779	0.000168456	0.00019166	0.000151415	0.000183628	0.000186465
psoromic acid	0.86043	Others	down	3.25805e-05	3.78654e-05	3.1455e-05	3.20021e-05	3.36683e-05	3.46207e-05	3.15469e-05	3.21899e-05	3.98964e-05	3.56792e-05	4.11994e-05	3.62255e-05	4.13162e-05	3.28757e-05
octylamine	0.919043	Lipid	down	0.000158052	0.000171975	0.000155136	0.00016226	0.000159207	0.000154785	0.000156934	0.000159991	0.00016336	0.000181403	0.000157799	0.000175907	0.00017538	0.000177999
stearic acid	0.739073	Lipid	down	0.000347432	0.000470091	0.000381004	0.000362636	0.000303612	0.00026317	0.000445858	0.000328311	0.000508186	0.000455055	0.000548608	0.000361435	0.000545642	0.000401621
c12-ae1s (tentative)	0.739704	Lipid	down	2.1062e-05	2.84735e-05	1.88567e-05	2.39591e-05	2.12966e-05	1.91778e-05	2.10676e-05	2.20142e-05	3.57556e-05	1.91103e-05	2.767e-05	2.84842e-05	3.02046e-05	2.96166e-05
valine	0.629298	Amino Acid	down	0.00108042	0.00171686	0.00114145	0.001149	0.000915273	0.00101615	0.00113171	0.00112892	0.00185339	0.00164486	0.00200358	0.000801875	0.00196042	0.00203704
pc(o-18:1(11z)/0:0)	0.820682	Lipid	down	1.14763e-05	1.39839e-05	1.0986e-05	1.25128e-05	1.27313e-05	8.23803e-06	1.2378e-05	1.20119e-05	1.52213e-05	1.14252e-05	1.37421e-05	1.3502e-05	1.51853e-05	1.48276e-05
2-methylbutyric acid	0.852094	Lipid	down	0.000257179	0.00030182	0.000271498	0.000254553	0.000270954	0.000258312	0.000227613	0.000260146	0.000320158	0.000297663	0.000278034	0.000366777	0.000280011	0.000268279
palmitic acid	0.834671	Lipid	down	0.0380677	0.045608	0.0325615	0.048166	0.0350835	0.0345115	0.0392124	0.0388712	0.0482318	0.0438313	0.0490393	0.0394188	0.0491034	0.0440233
cocamidoprpylbetaine	0.671803	Amino Acid	down	4.7087e-05	7.00906e-05	3.76337e-05	5.75761e-05	5.5422e-05	3.89052e-05	4.42256e-05	4.87598e-05	9.46296e-05	4.1928e-05	5.33211e-05	7.95297e-05	7.59905e-05	7.51447e-05
sts-135	0.635691	Lipid	down	4.47654e-06	7.042e-06	3.90429e-06	5.33446e-06	4.51313e-06	3.89807e-06	4.60162e-06	4.60764e-06	1.03514e-05	4.00623e-06	6.86918e-06	6.57099e-06	7.40181e-06	7.05243e-06
5,6-dehydro arachidonic acid	0.643745	Lipid	down	1.24809e-05	1.93879e-05	1.15368e-05	1.20904e-05	1.50262e-05	1.04698e-05	1.27202e-05	1.30418e-05	1.7767e-05	1.11192e-05	2.77609e-05	2.22708e-05	1.93922e-05	1.80174e-05
oleic acid	0.848235	Lipid	down	0.00683184	0.00805418	0.00563077	0.00780542	0.00735565	0.00645603	0.00640985	0.0073333	0.00836319	0.00724448	0.00947054	0.00780975	0.00818411	0.00725302
ala thr ile lys	0.87983	Peptide	down	8.81543e-06	1.00195e-05	8.02544e-06	9.22215e-06	8.6378e-06	8.81405e-06	8.73652e-06	9.45662e-06	8.53171e-06	1.12865e-05	1.09487e-05	9.5456e-06	9.35583e-06	1.04485e-05
4-methoxy-5-(3,7,11,15-tetramethyl-2,6,10,14-hexadecatetraenyl)-1,3-benzenediol	0.628085	Lipid	down	5.29944e-06	8.43745e-06	4.97763e-06	8.63388e-06	3.54308e-06	4.17797e-06	4.99635e-06	5.46771e-06	5.37675e-06	7.41641e-06	8.70295e-06	1.28875e-05	8.13385e-06	8.10725e-06
ps(18:1(9z)/0:0)	0.531876	Lipid	down	3.11384e-05	5.85443e-05	2.25079e-05	3.94744e-05	2.71639e-05	2.90663e-05	2.86552e-05	3.99623e-05	8.24893e-05	4.04149e-05	6.22868e-05	3.24099e-05	8.77535e-05	4.59117e-05
(24s)-24,25-dihydroxyvitamin d3	0.709996	Cofactors and Vitamin	down	2.19879e-05	3.0969e-05	2.11201e-05	3.43546e-05	1.8959e-05	1.22889e-05	2.01861e-05	2.50186e-05	2.36292e-05	3.5775e-05	2.65016e-05	3.40815e-05	3.12544e-05	3.45723e-05
n,n-dimethyldodecylamine n-oxide	0.75109	Others	down	4.50716e-05	6.00083e-05	3.76576e-05	4.7859e-05	5.29873e-05	3.64474e-05	4.85669e-05	4.69117e-05	3.61333e-05	5.74629e-05	5.87803e-05	7.34682e-05	6.57318e-05	6.84732e-05
dihydrojasmonic acid	0.889392	Lipid	down	0.000148666	0.000167155	0.000146872	0.000142705	0.000152805	0.000154891	0.000145435	0.000149288	0.000166782	0.0001564	0.000193547	0.00015869	0.000176137	0.000151374
jwh 200 2'-naphthyl isomer	0.74821	Others	down	0.000345356	0.000461577	0.000354616	0.000308321	0.00035065	0.000410419	0.000330364	0.000317768	0.00065934	0.000355447	0.000451769	0.00040668	0.000451748	0.000444475
7-methylxanthine	0.747285	Nucleosides, nucleotides, and analogues	down	5.14125e-05	6.87991e-05	4.61038e-05	4.087e-05	6.54824e-05	5.55745e-05	5.27439e-05	4.77004e-05	6.03218e-05	7.18333e-05	8.58095e-05	5.92186e-05	8.90023e-05	4.66089e-05
np1ec (tentative)	0.525059	Others	down	8.80768e-06	1.67747e-05	5.78304e-06	1.07404e-05	9.83511e-06	1.03509e-05	7.14818e-06	8.98843e-06	2.96763e-05	1.91168e-05	1.68825e-05	1.19423e-05	8.12112e-06	1.49089e-05
c16 sphingosine	0.713678	Lipid	down	7.36836e-06	1.03245e-05	7.82016e-06	6.8009e-06	8.46152e-06	6.00229e-06	7.19546e-06	7.92985e-06	4.98752e-06	9.68279e-06	1.20028e-05	1.1726e-05	1.15149e-05	1.20329e-05
