# Supplementary material for: Comprehensive evaluation of the metabolic effects of porcine CRTC3 overexpression on subcutaneous adipocytes with metabolomic and transcriptomic analyses
Source: J Anim Sci Biotechnol. 2021 Mar 3;12:19. doi: 10.1186/s40104-021-00546-6 (PMC7927250; doi:10.1186/s40104-021-00546-6)
Supplement: Supplementary file 6 — Additional file 6: Supplementary Table S2. The differentially expressed genes upon CRTC3 overexpression. [file 40104_2021_546_MOESM6_ESM.xlsx]

## Sheet: Sheet1
gene_id	SAT_GFP1	SAT_GFP2	SAT_GFP3	SAT_OE1	SAT_OE2	SAT_OE3	SAT_OE	SAT_GFP	log2FoldChange	pvalue	padj	gene_name	gene_chr	gene_start	gene_end	gene_strand	gene_length	gene_biotype	gene_description	tf_family
ENSSSCG00000039193	83.5587	66.1157	81.3585	5196.8	5080.65	5237.04	5171.5	77.011	6.07084	4.41e-192	7.8e-188	HOXB9	12	24872662	24880134	-	4815	protein_coding	PF00046:Homeobox domain|PF04617:Hox9 activation region	Homeobox
ENSSSCG00000040815	176.833	193.486	181.927	5064.9	5081.6	4852.36	4999.62	184.082	4.76317	4.78e-185	4.22e-181	DUSP5	14	120906039	120921985	+	5328	protein_coding	PF00581:Rhodanese-like domain|PF00782:Dual specificity phosphatase, catalytic domain	-
ENSSSCG00000009320	556.734	610.598	674.598	12337.7	12278.1	11396.2	12004	613.977	4.28973	1.62e-137	9.53e-134	FLT1	11	5619970	5794957	-	7126	protein_coding	PF07714:Protein tyrosine kinase|PF00047:Immunoglobulin domain|PF07679:Immunoglobulin I-set domain|PF13927:Immunoglobulin domain	-
ENSSSCG00000037494	13.6026	3.88916	7.90986	1988.78	2112.98	2048.97	2050.24	8.4672	7.91643	3.19e-83	1.41e-79	SPTBN4	6	48732631	48811912	+	7695	protein_coding	PF15410:Pleckstrin homology domain|PF00435:Spectrin repeat|PF00307:Calponin homology (CH) domain	-
ENSSSCG00000006811	1389.41	1293.15	1291.57	8955.23	8460.48	8500.64	8638.78	1324.71	2.70504	2.03e-82	7.16e-79	SLC6A17	4	109918601	109974258	-	6854	protein_coding	PF00209:Sodium:neurotransmitter symporter family	-
ENSSSCG00000015413	12.631	26.2518	16.9497	1681.38	1694.18	1394.67	1590.08	18.6108	6.41372	2.26e-75	6.66e-72	FGL2	9	102868909	102875891	+	4727	protein_coding	PF00147:Fibrinogen beta and gamma chains, C-terminal globular domain	-
ENSSSCG00000015255	11.6593	10.6952	10.1698	2474.81	1671.39	1460.54	1868.92	10.8415	7.42689	1.99e-71	5.02e-68	IGSF9B	9	60479030	60521492	-	4555	protein_coding	PF13927:Immunoglobulin domain|PF13895:Immunoglobulin domain	-
ENSSSCG00000039779	125.338	88.4784	85.8784	2972.27	4393.1	3802.85	3722.74	99.8983	5.21826	8.11e-69	1.79e-65	CHGB	17	14747282	14761995	+	2408	protein_coding	PF01271:Granin (chromogranin or secretogranin)	-
ENSSSCG00000009331	97.1612	89.4507	123.168	4106.34	7425.35	6952.27	6161.32	103.26	5.90051	5.45e-67	1.07e-63	MEDAG	11	7545494	7562737	+	2129	protein_coding	-	-
ENSSSCG00000010655	19.4322	10.6952	30.5094	2653.44	2218.39	2112.21	2328.01	20.2123	6.86128	2.17e-66	3.83e-63	GFRA1	14	126277875	126499830	-	5187	protein_coding	PF02351:GDNF/GAS1 domain	-
ENSSSCG00000006392	592.684	704.91	803.415	9555.5	11629.5	12727.7	11304.2	700.336	4.01308	8.62e-64	1.38e-60	IGSF8	4	90370235	90405480	+	7132	protein_coding	PF07686:Immunoglobulin V-set domain	-
ENSSSCG00000013583	6.80129	8.75061	15.8197	839.131	792.962	919.534	850.542	10.4572	6.36962	1.16e-61	1.71e-58	CAMSAP3	2	71529292	71547407	-	6519	protein_coding	PF17095:Spectrin-binding region of Ca2+-Calmodulin|PF08683:Microtubule-binding calmodulin-regulated spectrin-associated|PF11971:CAMSAP CH domain	-
ENSSSCG00000011297	448.885	341.274	328.824	6991.37	6948.63	5387.22	6442.41	372.994	4.10982	1.19e-60	1.62e-57	ABHD5	13	27006217	27055617	+	3297	protein_coding	-	-
ENSSSCG00000031717	9.71612	4.86145	7.90986	618.963	703.694	692.944	671.867	7.49581	6.48894	9.39e-59	1.18e-55	ADCY8	4	9645797	9871259	+	8543	protein_coding	PF00211:Adenylate and Guanylate cyclase catalytic domain|PF16214:Adenylyl cyclase N-terminal extracellular and transmembrane region|PF06327:Domain of Unknown Function (DUF1053)	-
ENSSSCG00000010949	7.7729	9.7229	11.2998	577.422	528.008	508.51	537.98	9.59853	5.81752	1.19e-56	1.4e-53	DAPK1	10	27724643	27954708	-	6906	protein_coding	PF00531:Death domain|PF12796:Ankyrin repeats (3 copies)|PF00069:Protein kinase domain	-
ENSSSCG00000003239	29.1484	13.6121	56.499	11742.6	8041.68	7878.83	9221.05	33.0865	8.13023	5.81e-55	6.42e-52	HAS1	6	58307114	58313486	+	2094	protein_coding	PF13641:Glycosyltransferase like family 2	-
ENSSSCG00000009927	4.85806	2.91687	7.90986	1421.75	965.799	1009.12	1132.22	5.22826	7.78483	9.69e-55	1.01e-51	FAM222A	14	41174963	41233331	-	5159	protein_coding	PF15258:Protein family of FAM222A	-
ENSSSCG00000002932	121.452	119.592	114.128	985.563	1003.79	889.673	959.674	118.39	3.0181	2.48e-54	2.44e-51	ZNF567	6	45709662	45737832	-	3477	protein_coding	PF01352:KRAB box|PF00096:Zinc finger, C2H2 type	zf-C2H2
ENSSSCG00000007602	10.6877	8.75061	12.4298	571.191	485.274	468.11	508.192	10.6227	5.588	2.49e-52	2.32e-49	BAIAP2L1	3	5472315	5567876	-	2434	protein_coding	PF14604:Variant SH3 domain|PF08397:IRSp53/MIM homology domain	-
ENSSSCG00000017868	253.591	297.521	299.445	1905.7	2162.36	2193.88	2087.32	283.519	2.88078	3.9e-51	3.45e-48	-	12	49778800	49796118	-	6550	protein_coding	PF00864:ATP P2X receptor	-
ENSSSCG00000022068	0	4.86145	4.51992	1000.1	1085.46	961.69	1015.75	3.12712	8.37081	1.94e-50	1.64e-47	-	6	52535026	52535662	-	213	protein_coding	-	-
ENSSSCG00000006243	930.805	398.639	532.22	50300.1	35048	35312.9	40220.3	620.555	6.01807	3.32e-50	2.67e-47	PENK	4	75524799	75561444	+	2641	protein_coding	PF01160:Vertebrate endogenous opioids neuropeptide	-
ENSSSCG00000007603	6.80129	5.83374	28.2495	14207.1	7872.64	7518.75	9866.15	13.6282	9.51773	8.79e-50	6.75e-47	NPTX2	3	5720680	5732454	+	2712	protein_coding	PF00354:Pentaxin family	-
ENSSSCG00000003000	146.713	222.654	233.906	4597.56	7646.62	7252.64	6498.94	201.091	5.01503	2.58e-49	1.9e-46	ITPKC	6	48942974	48961783	+	4035	protein_coding	PF03770:Inositol polyphosphate kinase	-
novel.2860	3.88645	0	9.03984	1965.93	1568.83	1638.83	1724.53	4.30876	8.69726	5.99e-49	4.23e-46	-	AEMK02000247.1	6509	29282	+	18995	-	-	-
ENSSSCG00000011106	260.392	223.627	264.415	1533.91	1489.06	1515.87	1512.94	249.478	2.60109	2.83e-48	1.92e-45	CREM	10	57829543	57895765	+	4270	protein_coding	PF00170:bZIP transcription factor|PF02173:pKID domain	TF_bZIP
ENSSSCG00000006215	3.88645	1.94458	16.9497	3655.62	3941.07	3668.47	3755.05	7.59357	8.98588	2.46e-47	1.61e-44	CRH	4	68484053	68486122	+	1275	protein_coding	PF00473:Corticotropin-releasing factor family	-
ENSSSCG00000012277	6778.94	7659.7	7721.15	44311.9	56975.5	52234.3	51173.9	7386.6	2.79245	4.98e-47	3.14e-44	TIMP1	X	42102211	42106415	+	1061	protein_coding	PF00965:Tissue inhibitor of metalloproteinase	-
ENSSSCG00000020837	13.6026	5.83374	7.90986	496.416	584.038	488.31	522.922	9.11539	5.83602	3.88e-46	2.36e-43	-	6	49436818	49462569	+	6019	protein_coding	PF13927:Immunoglobulin domain|PF07686:Immunoglobulin V-set domain	-
novel.726	33.0348	34.0301	38.4193	398.795	460.583	424.198	427.858	35.1614	3.60833	1.02e-42	6e-40	-	13	207067954	207076627	+	5320	-	-	-
novel.783	127.281	160.428	151.417	1116.42	985.742	1068.84	1057	146.375	2.85268	3.97e-42	2.27e-39	-	13	207788206	207797452	-	7243	-	-	-
ENSSSCG00000008314	6.80129	0.97229	7.90986	1240	825.25	813.265	959.506	5.22781	7.54253	1.27e-41	7.03e-39	ATP6V1B1	3	71561236	71591845	-	1983	protein_coding	PF00006:ATP synthase alpha/beta family, nucleotide-binding domain	-
ENSSSCG00000006875	1.94322	4.86145	6.77988	525.495	908.82	872.986	769.1	4.52818	7.43256	5.39e-40	2.89e-37	PLPPR4	4	118712561	118752553	-	6994	protein_coding	PF01569:PAP2 superfamily	-
ENSSSCG00000003458	2732.17	2517.26	2534.54	12526.7	10610.5	11400.6	11512.6	2594.66	2.14955	7.34e-40	3.81e-37	EFHD2	6	74651797	74668434	+	2456	protein_coding	PF13499:EF-hand domain pair	-
ENSSSCG00000008578	704.419	756.441	739.007	3012.77	3277.26	3504.24	3264.76	733.289	2.15466	9.01e-40	4.55e-37	ADCY3	3	113876339	113985479	+	7231	protein_coding	PF01981:Peptidyl-tRNA hydrolase PTH2|PF00211:Adenylate and Guanylate cyclase catalytic domain|PF16214:Adenylyl cyclase N-terminal extracellular and transmembrane region	-
ENSSSCG00000022785	6.80129	0	6.77988	1934.78	1138.64	1277.86	1450.43	4.52705	8.34391	2.04e-39	1e-36	GSG1L	3	18904299	19146514	+	5627	protein_coding	PF07803:GSG1-like protein	-
ENSSSCG00000010860	705.391	650.462	633.918	4605.87	3746.39	3647.4	3999.89	663.257	2.59206	2.19e-39	1.05e-36	PSEN2	10	14532767	14565136	+	6556	protein_coding	PF01080:Presenilin	-
ENSSSCG00000005494	47541	47306.8	44157.3	7881.39	8337.97	9993.67	8737.68	46335	-2.40674	5.33e-39	2.48e-36	TNC	1	255532022	255630963	-	9767	protein_coding	PF00147:Fibrinogen beta and gamma chains, C-terminal globular domain|PF00041:Fibronectin type III domain	-
ENSSSCG00000038423	1225.2	1866.8	2039.61	19730	21558.1	19622	20303.4	1710.54	3.56935	8.97e-39	4.06e-36	GLA	X	83020959	83033054	-	5706	protein_coding	PF17450:Alpha galactosidase A C-terminal beta sandwich domain|PF16499:Alpha galactosidase A	-
ENSSSCG00000003271	52.4671	52.5036	56.499	417.488	471.029	483.041	457.186	53.8232	3.08825	3.36e-38	1.48e-35	TTYH1	6	58871665	58891474	-	4345	protein_coding	PF04906:Tweety	-
ENSSSCG00000033307	4.85806	2.91687	2.25996	508.879	408.352	411.024	442.751	3.34496	7.02898	5.09e-38	2.19e-35	GNG4	14	55652787	55725080	+	4244	protein_coding	-	-
ENSSSCG00000006474	1549.72	1432.18	1354.85	7716.26	10339.8	9349.03	9135.05	1445.58	2.65968	9.39e-38	3.95e-35	NES	4	93412557	93423128	+	6916	protein_coding	PF00038:Intermediate filament protein	-
ENSSSCG00000029668	133.111	106.952	124.298	1457.06	2437.76	2557.48	2150.77	121.454	4.14669	1.66e-37	6.82e-35	IL2RB	5	10610298	10650205	+	4293	protein_coding	-	-
ENSSSCG00000014369	543.131	687.409	746.916	4105.3	4495.67	4501.06	4367.34	659.152	2.72856	1.7e-37	6.82e-35	CD14	2	142346211	142349349	-	3059	protein_coding	-	-
ENSSSCG00000031080	0.971612	0	4.51992	2630.59	1460.57	1432.44	1841.2	1.83051	10.0594	5.46e-37	2.14e-34	HAND1	16	68677963	68683342	+	3867	protein_coding	PF00010:Helix-loop-helix DNA-binding domain	bHLH
ENSSSCG00000003047	13.6026	5.83374	6.77988	396.718	631.521	463.719	497.319	8.73873	5.82203	6.09e-35	2.34e-32	-	6	50155930	50226572	-	3263	protein_coding	PF13927:Immunoglobulin domain|PF07686:Immunoglobulin V-set domain	-
ENSSSCG00000034062	9.71612	1.94458	1.12998	616.886	629.621	630.588	625.698	4.26356	7.16315	7.07e-35	2.66e-32	SV2C	2	84996261	85235718	+	2954	protein_coding	PF07690:Major Facilitator Superfamily|PF13599:Pentapeptide repeats (9 copies)|PF00083:Sugar (and other) transporter	-
ENSSSCG00000039890	58.2967	40.8362	33.8994	793.436	1359.91	1358.66	1170.67	44.3441	4.7192	7.74e-35	2.85e-32	RASL11A	11	4746520	4751090	+	3166	protein_coding	PF00071:Ras family	-
ENSSSCG00000035649	77.729	98.2013	455.382	66230.1	73361.8	67840	69144	210.437	8.36131	1.21e-34	4.35e-32	-	2	44315662	44366880	-	2511	protein_coding	PF00214:Calcitonin / CGRP / IAPP family	-
ENSSSCG00000012787	109.792	87.5061	117.518	1016.72	1465.32	1615.11	1365.72	104.939	3.70346	1.93e-34	6.82e-32	L1CAM	X	124596653	124609457	-	3717	protein_coding	PF07679:Immunoglobulin I-set domain|PF00041:Fibronectin type III domain|PF13882:Bravo-like intracellular region|PF13927:Immunoglobulin domain	-
ENSSSCG00000038192	12.631	17.5012	7.90986	688.544	445.388	439.128	524.353	12.6807	5.35729	3.07e-34	1.06e-31	-	Y	3806899	3963055	-	6236	protein_coding	PF00041:Fibronectin type III domain|PF00095:WAP-type (Whey Acidic Protein) 'four-disulfide core'	-
ENSSSCG00000036787	17.489	15.5566	20.3396	687.506	446.338	396.972	510.272	17.7951	4.8454	7.79e-34	2.65e-31	APOLD1	5	59667585	59673649	-	4278	protein_coding	PF05461:Apolipoprotein L	-
ENSSSCG00000011277	0	2.91687	12.4298	4410.63	2848.97	2961.48	3407.02	5.11555	9.41969	9.95e-34	3.32e-31	CCK	13	25940674	25945884	-	767	protein_coding	PF00918:Gastrin/cholecystokinin family	-
ENSSSCG00000014570	32.0632	35.0024	40.6793	4889.39	1881.27	1623.9	2798.18	35.915	6.285	1.43e-33	4.68e-31	NRIP3	9	462644	484566	+	3696	protein_coding	PF09668:Aspartyl protease	-
ENSSSCG00000007476	115.622	204.181	200.006	2089.52	2175.66	2382.71	2215.96	173.27	3.67785	1.68e-33	5.39e-31	KCNG1	17	52421352	52444842	-	6063	protein_coding	PF00520:Ion transport protein|PF02214:BTB/POZ domain	-
ENSSSCG00000021259	246.79	135.148	137.857	2514.28	2870.81	2774.41	2719.83	173.265	3.97137	1.78e-33	5.62e-31	CDA	6	78824248	78849547	+	894	protein_coding	PF00383:Cytidine and deoxycytidylate deaminase zinc-binding region	-
ENSSSCG00000001027	13.6026	3.88916	3.38994	479.8	507.116	541.006	509.307	6.96056	6.17283	3.61e-33	1.12e-30	BMP6	7	5058036	5211316	+	4968	protein_coding	PF00019:Transforming growth factor beta like domain|PF00688:TGF-beta propeptide	-
ENSSSCG00000036865	592.684	494.895	422.612	3217.36	4151.89	3915.26	3761.51	503.397	2.90103	6.32e-33	1.93e-30	-	14	38503806	38517418	+	5164	protein_coding	PF00291:Pyridoxal-phosphate dependent enzyme	-
novel.1022	8.74451	4.86145	4.51992	239.9	265.903	254.694	253.499	6.04196	5.37776	1.09e-32	3.27e-30	-	15	132301258	132307871	+	5859	-	-	-
ENSSSCG00000000959	513.983	500.729	500.581	2971.23	2289.62	2474.05	2578.3	505.098	2.35163	1.3e-32	3.84e-30	LARGE1	AEMK02000361.1	214423	805651	-	5610	protein_coding	PF01501:Glycosyl transferase family 8|PF13896:Glycosyl-transferase for dystroglycan	-
novel.323	29.1484	37.9193	45.1992	782.012	715.09	487.432	661.511	37.4223	4.14759	2.46e-32	7.11e-30	-	10	38913591	38949252	+	3759	-	PF00078:Reverse transcriptase (RNA-dependent DNA polymerase)	RVT_1
ENSSSCG00000034639	23.3187	13.6121	32.7694	783.05	1846.13	1688.89	1439.36	23.2334	5.95968	3.4e-32	9.68e-30	MGAM	18	7871052	7974664	-	7150	protein_coding	PF00088:Trefoil (P-type) domain|PF16863:N-terminal barrel of NtMGAM and CtMGAM, maltase-glucoamylase|PF01055:Glycosyl hydrolases family 31	-
ENSSSCG00000022202	41.7793	18.4735	13.5598	1413.44	1024.68	1041.61	1159.91	24.6042	5.55129	4.02e-32	1.13e-29	TOX2	17	46523724	46576596	+	1527	protein_coding	PF00505:HMG (high mobility group) box	HMG
ENSSSCG00000015584	3.88645	10.6952	6.77988	285.595	358.02	286.311	309.976	7.1205	5.44196	4.08e-32	1.13e-29	PROX1	9	129532180	129581169	-	4504	protein_coding	PF05044:Homeo-prospero domain	HPD
novel.1269	3.88645	0.97229	4.51992	299.096	298.192	288.946	295.411	3.12622	6.58889	2.27e-31	6.18e-29	-	17	46430635	46434477	-	1270	-	-	-
ENSSSCG00000027325	80.6438	49.5868	72.3187	2571.4	1342.81	1366.57	1760.26	67.5164	4.70489	3.92e-31	1.05e-28	TRNP1	6	84293649	84300012	+	1836	protein_coding	-	-
novel.3053	0	0	7.90986	2424.96	1827.14	1835.55	2029.22	2.63662	9.67407	6.29e-31	1.66e-28	-	X	98287497	98289567	-	949	-	PF00046:Homeobox domain	Homeobox
ENSSSCG00000038121	1.94322	0.97229	2.25996	447.606	484.324	435.615	455.848	1.72516	8.0659	9.81e-31	2.55e-28	-	4	97161430	97167199	+	4989	protein_coding	PF01023:S-100/ICaBP type calcium binding domain	-
ENSSSCG00000023162	0	2.91687	5.6499	449.683	816.703	773.743	680.043	2.85559	7.94598	1.3e-30	3.32e-28	CDH3	6	18191664	18238129	-	2406	protein_coding	PF00028:Cadherin domain|PF01049:Cadherin cytoplasmic region	-
ENSSSCG00000035186	7.7729	5.83374	46.3292	7307.08	7266.76	5822.84	6798.89	19.9786	8.42286	1.94e-30	4.89e-28	ADCYAP1	6	105414631	105422294	-	3724	protein_coding	PF00123:Peptide hormone	-
ENSSSCG00000036125	16.5174	1.94458	6.77988	1577.52	1014.23	982.768	1191.51	8.41396	7.14058	2.56e-30	6.38e-28	-	8	93002562	93045472	-	6594	protein_coding	PF16492:Cadherin cytoplasmic C-terminal|PF00028:Cadherin domain	-
ENSSSCG00000016589	16.5174	12.6398	7.90986	1042.68	502.368	525.197	690.082	12.3557	5.79366	2.62e-30	6.43e-28	LRRC4	18	20319701	20322848	+	2955	protein_coding	PF07679:Immunoglobulin I-set domain|PF13855:Leucine rich repeat	-
ENSSSCG00000001816	92.3032	103.063	97.1782	757.087	1245	1146.12	1049.4	97.5147	3.42801	3.53e-30	8.55e-28	BLM	7	53317540	53416519	+	8579	protein_coding	PF09382:RQC domain|PF00271:Helicase conserved C-terminal domain|PF16124:RecQ zinc-binding|PF00570:HRDC domain|PF16202:N-terminal region of Bloom syndrome protein|PF00270:DEAD/DEAH box helicase|PF08072:BDHCT (NUC031) domain|PF16204:BDHCT-box associated domain on Bloom syndrome protein	-
ENSSSCG00000021483	4.85806	0.97229	3.38994	1542.21	679.003	594.579	938.599	3.07343	8.25873	3.93e-30	9.39e-28	NPBWR1	4	77539087	77540079	-	993	protein_coding	PF00001:7 transmembrane receptor (rhodopsin family)	-
ENSSSCG00000007816	28.1768	12.6398	23.7296	1409.28	745.479	701.726	952.163	21.5154	5.46942	4.66e-30	1.1e-27	IL21R	3	19443359	19489152	-	7737	protein_coding	-	-
ENSSSCG00000004071	166.146	164.317	151.417	858.863	716.99	836.1	803.984	160.627	2.32256	4.85e-30	1.13e-27	CNKSR3	1	12297377	12395687	+	2465	protein_coding	PF00595:PDZ domain (Also known as DHR or GLGF)|PF06663:Protein of unknown function (DUF1170)|PF00536:SAM domain (Sterile alpha motif)|PF10534:Connector enhancer of kinase suppressor of ras	-
ENSSSCG00000022370	881.252	1298.98	1394.39	9041.43	10033.1	8974.9	9349.81	1191.54	2.97233	5.09e-30	1.17e-27	TNFSF9	2	72577586	72582678	-	3314	protein_coding	PF00229:TNF(Tumour Necrosis Factor) family	-
ENSSSCG00000030269	3.88645	0.97229	3.38994	1969.05	735.983	699.97	1135	2.74956	8.69934	5.74e-30	1.3e-27	-	12	25270205	25301463	+	2884	protein_coding	PF00535:Glycosyl transferase family 2	-
ENSSSCG00000017189	0.971612	0.97229	3.38994	1254.54	726.486	584.918	855.316	1.77795	8.96232	7.93e-30	1.77e-27	GALR2	12	5360465	5363062	-	1136	protein_coding	PF00001:7 transmembrane receptor (rhodopsin family)	-
ENSSSCG00000000092	92.3032	89.4507	85.8784	896.25	1691.34	1733.68	1440.42	89.2108	4.01299	1.37e-29	3.02e-27	NPTXR	5	9207671	9230351	+	5431	protein_coding	PF00354:Pentaxin family	-
ENSSSCG00000012323	382.815	371.415	398.883	9071.54	4957.2	4501.94	6176.89	384.371	4.00634	1.41e-29	3.07e-27	TSPYL2	X	45909652	45916941	+	3097	protein_coding	PF00956:Nucleosome assembly protein (NAP)	-
ENSSSCG00000000026	4.85806	9.7229	16.9497	5041.02	1447.27	1403.45	2630.58	10.5102	7.97822	1.45e-29	3.12e-27	SULT4A1	5	5131162	5157857	+	3278	protein_coding	PF00685:Sulfotransferase domain	-
novel.2793	2.91484	0	2.25996	987.64	606.83	549.788	714.753	1.72493	8.71254	1.49e-29	3.16e-27	-	9	133388716	133401131	+	4514	-	-	-
ENSSSCG00000017112	0	1.94458	11.2998	3733.51	2109.18	2117.48	2653.39	4.41479	9.27641	2.68e-29	5.63e-27	IRX4	16	78940313	78944268	+	1605	protein_coding	PF05920:Homeobox KN domain	Homeobox
ENSSSCG00000024236	84.5303	47.6422	61.0189	1093.57	2282.97	2418.72	1931.75	64.3971	4.90644	2.85e-29	5.93e-27	MMP17	14	23481227	23506919	-	4620	protein_coding	PF00413:Matrixin|PF00045:Hemopexin|PF01471:Putative peptidoglycan binding domain	-
ENSSSCG00000031295	53.4387	27.2241	46.3292	651.157	538.454	569.988	586.533	42.3307	3.79406	3.15e-29	6.48e-27	SMCO4	9	25918440	25918619	-	180	protein_coding	-	-
ENSSSCG00000003326	112.707	212.931	212.436	2290.99	3112.97	3473.5	2959.15	179.358	4.04513	6.79e-29	1.38e-26	-	6	61283952	61307765	-	6908	protein_coding	PF00096:Zinc finger, C2H2 type|PF13912:C2H2-type zinc finger	zf-C2H2
ENSSSCG00000026958	1.94322	0.97229	4.51992	318.828	272.551	302.12	297.833	2.47848	6.95999	1.48e-28	2.97e-26	WNT10A	15	120925698	120938430	+	1182	protein_coding	PF00110:wnt family	-
ENSSSCG00000017072	1091.12	1030.63	1047.49	3240.21	3082.58	3043.16	3121.98	1056.41	1.56319	1.6e-28	3.17e-26	GALNT10	16	68723995	68961287	-	5860	protein_coding	PF00535:Glycosyl transferase family 2|PF00652:Ricin-type beta-trefoil lectin domain	-
ENSSSCG00000014632	488.721	583.374	561.6	2383.42	2121.53	2123.62	2209.52	544.565	2.02065	1.64e-28	3.21e-26	FAM160A2	9	3441454	3464235	+	3756	protein_coding	PF10257:Retinoic acid induced 16-like protein	-
ENSSSCG00000011504	204.039	305.299	329.954	2245.3	2277.27	2029.65	2184.07	279.764	2.96561	4.66e-28	9.04e-26	EOGT	13	50398853	50432555	-	1584	protein_coding	PF04577:Protein of unknown function (DUF563)	-
ENSSSCG00000012235	178.777	187.652	181.927	800.705	799.61	703.483	767.933	182.785	2.0705	4.91e-28	9.43e-26	-	X	34228136	34296589	-	4167	protein_coding	PF00415:Regulator of chromosome condensation (RCC1) repeat	-
ENSSSCG00000016218	56.3535	159.456	323.174	14376.3	18409.1	19444.6	17410	179.661	6.59978	5.07e-28	9.63e-26	PTPRN	15	121329882	121349136	-	2922	protein_coding	PF11548:Protein-tyrosine phosphatase receptor IA-2|PF00102:Protein-tyrosine phosphatase|PF14948:RESP18 domain	-
ENSSSCG00000003669	88.4167	66.1157	50.8491	811.091	669.507	649.909	710.169	68.4605	3.37086	7.33e-28	1.38e-25	MFSD2A	6	95738805	95756002	+	5091	protein_coding	PF13347:MFS/sugar transport protein	-
ENSSSCG00000021598	19.4322	7.77832	11.2998	735.278	420.697	425.954	527.31	12.8368	5.35664	8.11e-28	1.51e-25	EVA1C	13	196067599	196173948	+	3200	protein_coding	PF02140:Galactose binding lectin domain|PF14851:FAM176 family	-
ENSSSCG00000017144	63.1548	225.571	229.386	11804.9	8830.84	7507.33	9381.04	172.704	5.76407	1.31e-27	2.41e-25	-	12	2036681	2046541	+	5599	protein_coding	PF00354:Pentaxin family	-
novel.2716	8.74451	6.80603	6.77988	295.981	206.075	203.755	235.27	7.44347	4.97741	3.34e-27	6.08e-25	-	9	25981836	25983916	+	1550	-	-	-
ENSSSCG00000009874	0	0.97229	2.25996	816.283	683.752	693.822	731.286	1.07742	9.4821	3.74e-27	6.74e-25	RASAL1	14	38601394	38632599	-	2427	protein_coding	PF00616:GTPase-activator protein for Ras-like GTPase|PF00168:C2 domain|PF00779:BTK motif|PF00169:PH domain	-
ENSSSCG00000005040	1052.26	860.476	971.782	4355.59	3725.5	3758.94	3946.67	961.505	2.03724	1.16e-26	2.07e-24	-	1	182409855	182423476	-	2311	protein_coding	PF00583:Acetyltransferase (GNAT) family	-
ENSSSCG00000011489	281.768	286.825	253.115	38.4255	40.8352	41.278	40.1796	273.903	-2.76849	1.71e-26	3.03e-24	-	13	43979693	44481682	-	5335	protein_coding	PF00169:PH domain|PF06292:Domain of Unknown Function (DUF1041)	-
ENSSSCG00000031616	3.88645	24.3072	36.1593	2175.72	2614.4	2359.87	2383.33	21.451	6.80344	1.98e-26	3.47e-24	FOSB	6	51838277	51842399	+	978	protein_coding	PF00170:bZIP transcription factor	TF_bZIP
ENSSSCG00000009951	0	0.97229	2.25996	596.115	726.486	783.404	702.002	1.07742	9.42286	2.01e-26	3.48e-24	SGSM1	14	42790603	42974741	+	6258	protein_coding	PF02759:RUN domain|PF00566:Rab-GTPase-TBC domain	-
ENSSSCG00000011033	265205	246326	247303	85862.4	75342.8	85563.2	82256.1	252944	-1.62063	4.65e-26	7.98e-24	VIM	10	43517283	43530623	+	6529	protein_coding	PF04732:Intermediate filament head (DNA binding) region|PF00038:Intermediate filament protein	-
ENSSSCG00000005199	87.4451	67.088	92.6583	695.814	1196.57	1192.67	1028.35	82.3971	3.64307	4.86e-26	8.25e-24	GLDC	1	215608416	215716694	+	5940	protein_coding	PF01212:Beta-eliminating lyase|PF02347:Glycine cleavage system P-protein	-
ENSSSCG00000002821	0.971612	0	6.77988	760.203	2575.46	2243.94	1859.87	2.58383	9.55342	6.61e-26	1.11e-23	CCL22	6	19296637	19302737	+	2003	protein_coding	-	-
ENSSSCG00000035256	9.71612	0.97229	9.03984	384.255	381.761	333.737	366.585	6.57608	5.81491	7.26e-26	1.21e-23	-	3	17978746	17985101	+	5958	protein_coding	-	-
ENSSSCG00000017448	8.74451	0	6.77988	3476.99	1222.21	1324.41	2007.87	5.1748	8.60751	8.95e-26	1.48e-23	KRT14	12	21024314	21119396	+	7684	protein_coding	PF00038:Intermediate filament protein	-
ENSSSCG00000009445	2.91484	0	0	1992.94	908.82	907.238	1269.66	0.971612	10.2933	3.61e-25	5.91e-23	PCDH8	11	26127401	26132123	-	4043	protein_coding	PF08266:Cadherin-like|PF00028:Cadherin domain	-
ENSSSCG00000040060	2.91484	0.97229	3.38994	224.322	423.546	389.067	345.645	2.42569	7.17689	4.86e-25	7.88e-23	-	7	78450381	78455045	-	3569	protein_coding	PF03372:Endonuclease/Exonuclease/phosphatase family	-
ENSSSCG00000037705	2.91484	25.2795	25.9895	1491.33	3252.57	3334.74	2692.88	18.0613	7.22491	1.5e-24	2.41e-22	SLC6A5	2	38767216	38827021	-	7631	protein_coding	PF00209:Sodium:neurotransmitter symporter family	-
ENSSSCG00000022091	10.6877	14.5843	16.9497	224.322	439.69	374.137	346.05	14.0739	4.62628	1.94e-24	3.09e-22	SLITRK4	X	117148744	117156801	-	4116	protein_coding	PF13855:Leucine rich repeat	-
ENSSSCG00000022064	12.631	9.7229	5.6499	857.824	355.171	383.798	532.264	9.33459	5.82223	2.12e-24	3.35e-22	MLNR	11	18541981	18548471	-	1125	protein_coding	PF00001:7 transmembrane receptor (rhodopsin family)	-
ENSSSCG00000012265	2.91484	9.7229	1.12998	395.679	321.933	286.311	334.641	4.58924	6.15656	2.36e-24	3.69e-22	CHST7	X	41193012	41232814	+	2554	protein_coding	PF00685:Sulfotransferase domain	-
ENSSSCG00000025499	1985.98	1668.45	1725.48	7657.07	6466.2	6429.71	6850.99	1793.3	1.93359	2.65e-24	4.11e-22	-	6	44682254	44696766	+	2397	protein_coding	PF02038:ATP1G1/PLM/MAT8 family	-
ENSSSCG00000039946	30.12	16.5289	14.6897	275.21	335.228	331.981	314.14	20.4462	3.93399	3.12e-24	4.79e-22	CD34	9	134913389	134940648	+	5981	protein_coding	PF06365:CD34/Podocalyxin family	-
ENSSSCG00000009535	214.726	125.425	126.558	1286.74	1487.16	1433.31	1402.4	155.57	3.17107	3.65e-24	5.55e-22	EFNB2	11	74184992	74233460	-	5039	protein_coding	PF00812:Ephrin	-
ENSSSCG00000010332	5956.96	5572.19	5689.45	2173.64	2204.15	2287.86	2221.88	5739.53	-1.36909	4e-24	6.05e-22	PLAC9	14	81889284	81901909	-	2457	protein_coding	PF15205:Placenta-specific protein 9	-
ENSSSCG00000008072	6841.12	6106.95	7017.17	694.775	1053.17	1149.64	965.86	6655.08	-2.78421	6.17e-24	9.24e-22	ASPN	3	42163141	42192993	-	5213	protein_coding	PF13855:Leucine rich repeat|PF01462:Leucine rich repeat N-terminal domain	-
ENSSSCG00000009754	1.94322	0	1.12998	437.22	646.715	670.109	584.682	1.0244	9.16339	6.52e-24	9.67e-22	TMEM132B	14	27535526	27790717	-	5038	protein_coding	PF16070:Transmembrane protein family 132|PF15706:Mature oligodendrocyte transmembrane protein, TMEM132D, C-term	-
ENSSSCG00000033815	60.24	15.5566	15.8197	2469.62	1716.98	1594.91	1927.17	30.5388	5.97523	6.78e-24	9.98e-22	SST	13	125335801	125339512	-	2880	protein_coding	PF03002:Somatostatin/Cortistatin family	-
ENSSSCG00000016554	479.005	214.876	221.476	4472.94	5467.16	5103.55	5014.55	305.119	4.0381	8.84e-24	1.29e-21	MEST	18	18291103	18351202	-	8477	protein_coding	PF00561:alpha/beta hydrolase fold	-
ENSSSCG00000038404	1195.08	743.802	842.965	5507.31	5926.8	5906.27	5780.13	927.283	2.63988	1.6e-23	2.32e-21	SERPINB6	7	1750951	1776133	-	5901	protein_coding	PF00079:Serpin (serine protease inhibitor)	-
ENSSSCG00000003037	338.121	402.528	366.113	1568.18	1363.7	1324.41	1418.76	368.921	1.94302	2.24e-23	3.21e-21	ZNF574	6	49834904	49837595	-	2658	protein_coding	PF00096:Zinc finger, C2H2 type	zf-C2H2
ENSSSCG00000007439	1.94322	19.4458	16.9497	1180.81	944.907	844.882	990.198	12.7796	6.28169	2.63e-23	3.74e-21	CDH22	17	48335968	48414326	-	7756	protein_coding	PF00028:Cadherin domain|PF01049:Cadherin cytoplasmic region	-
ENSSSCG00000017797	7.7729	21.3904	40.6793	1038.53	1190.87	876.499	1035.3	23.2808	5.48484	3.37e-23	4.76e-21	SLC6A4	12	46283610	46327787	-	7177	protein_coding	PF00209:Sodium:neurotransmitter symporter family|PF03491:Serotonin (5-HT) neurotransmitter transporter, N-terminus	-
ENSSSCG00000004101	435.282	431.697	463.292	1400.97	1662.85	1701.18	1588.33	443.424	1.84125	4.41e-23	6.19e-21	LRP11	1	16138873	16198970	+	4153	protein_coding	PF00057:Low-density lipoprotein receptor domain class A|PF07502:MANEC domain	-
ENSSSCG00000031155	0	4.86145	16.9497	2035.52	1768.26	1944.46	1916.08	7.27038	8.06743	5.59e-23	7.78e-21	RASD2	AEMK02000361.1	2091783	2100580	+	4991	protein_coding	PF00071:Ras family	-
ENSSSCG00000003699	2.91484	1.94458	4.51992	172.396	174.737	151.938	166.357	3.12644	5.75924	6.63e-23	9.15e-21	GREB1L	6	106566595	106691127	+	5703	protein_coding	PF15782:Gene regulated by oestrogen in breast cancer	-
ENSSSCG00000009209	119.508	99.1736	127.688	1215.08	862.287	739.491	938.952	115.457	3.02433	1.06e-22	1.45e-20	NAP1L5	8	130364566	130365464	+	897	pseudogene	PF00956:Nucleosome assembly protein (NAP)	-
ENSSSCG00000023592	13.6026	1.94458	62.1489	22416.6	12084.4	9789.04	14763.3	25.8987	9.16121	1.47e-22	2e-20	TAC1	9	77197004	77208105	+	3210	protein_coding	-	-
ENSSSCG00000015136	90.36	38.8916	45.1992	815.245	866.085	826.439	835.923	58.1502	3.8431	1.8e-22	2.42e-20	UBASH3B	9	49630730	49772335	+	8976	protein_coding	PF00300:Histidine phosphatase superfamily (branch 1)|PF00627:UBA/TS-N domain|PF14604:Variant SH3 domain	-
ENSSSCG00000023762	11.6593	17.5012	18.0797	190.051	182.334	168.625	180.337	15.7467	3.52285	1.83e-22	2.46e-20	TRPM2	13	207211916	207264982	+	9385	protein_coding	PF00520:Ion transport protein	-
ENSSSCG00000015894	804.495	1052.02	1003.42	164.087	211.773	172.138	182.666	953.311	-2.38336	2.04e-22	2.71e-20	DPP4	15	68660848	68744249	-	4065	protein_coding	PF00930:Dipeptidyl peptidase IV (DPP IV) N-terminal region|PF00326:Prolyl oligopeptidase family	-
ENSSSCG00000009649	15.5458	8.75061	5.6499	3385.6	777.767	749.152	1637.51	9.9821	7.35078	2.22e-22	2.93e-20	NEFL	14	8990750	8997300	-	5138	protein_coding	PF04732:Intermediate filament head (DNA binding) region|PF00038:Intermediate filament protein	-
ENSSSCG00000002490	46.6374	78.7555	93.7883	2957.73	1373.2	1276.11	1869.01	73.0604	4.67862	2.32e-22	3.04e-20	GSC	7	116099047	116100966	-	1143	protein_coding	PF00046:Homeobox domain	Homeobox
ENSSSCG00000037065	250.676	120.564	129.948	1989.82	3626.73	3423.44	3013.33	167.063	4.1722	3.59e-22	4.66e-20	EMP2	3	32450510	32493247	+	5269	protein_coding	PF00822:PMP-22/EMP/MP20/Claudin family	-
ENSSSCG00000040359	9.71612	6.80603	2.25996	326.098	207.974	209.903	247.992	6.2607	5.28242	7.05e-22	9.1e-20	GOLGA7B	14	109210779	109225932	+	2837	protein_coding	PF10256:Golgin subfamily A member 7/ERF4 family	-
ENSSSCG00000001920	0	0	6.77988	581.576	1185.17	1303.33	1023.36	2.25996	8.90558	8.45e-22	1.08e-19	HCN4	7	60010482	60049688	+	3600	protein_coding	PF00520:Ion transport protein|PF08412:Ion transport protein N-terminal|PF00027:Cyclic nucleotide-binding domain	-
novel.1273	6.80129	0	4.51992	335.445	993.339	838.734	722.506	3.77373	7.58752	8.51e-22	1.08e-19	-	17	58743569	58765997	-	2985	-	-	-
ENSSSCG00000004932	2.91484	0	0	346.868	409.301	386.433	380.867	0.971612	8.54975	9.98e-22	1.26e-19	IGDCC3	1	163348818	163389014	-	2612	protein_coding	PF07679:Immunoglobulin I-set domain|PF13927:Immunoglobulin domain|PF00041:Fibronectin type III domain	-
novel.2109	28.1768	44.7253	32.7694	339.599	644.816	625.318	536.578	35.2238	3.92845	1.01e-21	1.27e-19	-	6	1391985	1408414	+	13179	-	-	-
ENSSSCG00000014447	19.4322	37.9193	33.8994	419.565	325.732	314.416	353.238	30.417	3.53979	1.12e-21	1.39e-19	SLC6A7	2	151223225	151240956	+	1884	protein_coding	PF00209:Sodium:neurotransmitter symporter family	-
ENSSSCG00000007348	1.94322	0	2.25996	2990.96	660.96	652.544	1434.82	1.40106	10.0283	1.19e-21	1.46e-19	SLC32A1	17	41689153	41694548	+	3101	protein_coding	PF01490:Transmembrane amino acid transporter protein	-
ENSSSCG00000034090	440.14	1378.71	1427.16	313291	71913.6	62559.9	149255	1082	7.10797	1.54e-21	1.89e-19	CRTC3	7	53146396	53255993	+	5574	protein_coding	PF12885:Transducer of regulated CREB activity middle domain|PF12886:Transducer of regulated CREB activity, C terminus|PF12884:Transducer of regulated CREB activity, N terminus	-
ENSSSCG00000029507	19.4322	37.9193	40.6793	1846.5	796.761	698.213	1113.83	32.6769	5.09349	1.64e-21	2e-19	RASGEF1B	8	136071354	136595049	+	4041	protein_coding	PF00617:RasGEF domain|PF00618:RasGEF N-terminal motif	-
ENSSSCG00000017956	48.5806	32.0856	42.9392	382.178	769.221	757.935	636.445	41.2018	3.95014	1.67e-21	2.02e-19	CD68	12	52874754	52877704	+	1674	protein_coding	PF01299:Lysosome-associated membrane glycoprotein (Lamp)	-
ENSSSCG00000015559	2.91484	2.91687	1.12998	151.625	163.341	180.921	165.295	2.32056	6.12446	1.74e-21	2.1e-19	NCF2	9	124774646	124807879	-	4614	protein_coding	PF00018:SH3 domain|PF00564:PB1 domain	-
ENSSSCG00000010556	85.5019	117.647	105.088	587.807	580.239	482.162	550.07	102.746	2.42057	2.04e-21	2.43e-19	PAX2	14	111834201	111914304	+	2642	protein_coding	PF12403:Paired-box protein 2 C terminal|PF00292:'Paired box' domain	PAX
ENSSSCG00000011111	145.742	164.317	143.507	565.998	703.694	689.431	653.041	151.189	2.11052	2.44e-21	2.9e-19	CAMK1D	10	59205631	59630946	-	2026	protein_coding	PF00069:Protein kinase domain	-
ENSSSCG00000013387	64.1264	5.83374	40.6793	37370.4	6986.61	6353.3	16903.4	36.8798	8.84057	2.67e-21	3.15e-19	-	2	44243425	44249053	-	2631	protein_coding	PF00214:Calcitonin / CGRP / IAPP family	-
ENSSSCG00000037735	0	1.94458	2.25996	225.361	365.617	385.554	325.511	1.40151	7.89799	2.75e-21	3.22e-19	-	14	30117074	30119292	+	2219	protein_coding	PF00001:7 transmembrane receptor (rhodopsin family)	-
ENSSSCG00000018047	155.458	164.317	131.078	1689.69	1036.07	1009.99	1245.25	150.284	3.0496	2.92e-21	3.39e-19	FAM83G	12	60296750	60326434	+	6916	protein_coding	PF07894:Protein of unknown function (DUF1669)	-
ENSSSCG00000027016	214.726	150.705	164.977	1208.85	981.943	901.969	1030.92	176.803	2.54296	3.7e-21	4.28e-19	C19orf47	6	48622834	48645272	-	2265	protein_coding	-	-
ENSSSCG00000037184	11.6593	0	2.25996	1383.32	878.431	836.1	1032.62	4.63977	7.78427	3.9e-21	4.48e-19	GPR4	6	51968822	51979432	-	2784	protein_coding	PF00001:7 transmembrane receptor (rhodopsin family)	-
ENSSSCG00000039573	69.9561	11.6675	39.5493	1599.33	4012.29	3962.69	3191.44	40.391	6.30392	4.07e-21	4.65e-19	SLPI	17	47595158	47599301	-	2180	protein_coding	PF00095:WAP-type (Whey Acidic Protein) 'four-disulfide core'	-
ENSSSCG00000014113	107.849	115.702	88.1384	476.684	597.333	511.145	528.387	103.897	2.34435	5.12e-21	5.8e-19	HOMER1	2	88122788	88255282	-	6360	protein_coding	PF00568:WH1 domain	-
ENSSSCG00000005385	130.196	283.909	292.665	2905.8	2719.81	2572.41	2732.68	235.59	3.5367	6.75e-21	7.59e-19	NR4A3	1	241569830	241613629	+	7755	protein_coding	PF00105:Zinc finger, C4 type (two domains)|PF00104:Ligand-binding domain of nuclear hormone receptor	NGFIB-like
ENSSSCG00000016696	0	0	1.12998	1478.86	984.792	896.699	1120.12	0.37666	11.5787	7.94e-21	8.88e-19	EVX1	18	45327711	45331169	-	1224	protein_coding	PF00046:Homeobox domain	Homeobox
ENSSSCG00000039627	80.6438	91.3952	58.7589	547.304	783.465	974.864	768.545	76.9327	3.31841	9.8e-21	1.09e-18	TMEM200C	6	101214902	101216782	+	1860	protein_coding	PF10177:Uncharacterised conserved protein (DUF2371)	-
ENSSSCG00000036214	0	0	3.38994	325.059	671.406	592.823	529.763	1.12998	8.99869	1.29e-20	1.43e-18	-	2	72159384	72164094	+	567	protein_coding	PF15473:PEST, proteolytic signal-containing nuclear protein family	-
ENSSSCG00000025523	1.94322	2.91687	4.51992	432.028	181.384	218.686	277.366	3.12667	6.4912	1.43e-20	1.57e-18	COL2A1	5	78347754	78380519	-	4957	protein_coding	PF01410:Fibrillar collagen C-terminal domain|PF01391:Collagen triple helix repeat (20 copies)|PF00093:von Willebrand factor type C domain	-
ENSSSCG00000022678	0	0	2.25996	2850.76	971.497	901.091	1574.45	0.75332	11.1525	1.61e-20	1.75e-18	AMER2	11	3125318	3127234	-	1917	protein_coding	PF09422:WTX protein	-
novel.2982	0	0	4.51992	346.868	999.987	849.273	732.043	1.50664	9.02809	1.61e-20	1.75e-18	-	X	86951113	86975132	+	1347	-	-	-
novel.2853	30.12	67.088	83.6185	818.36	1279.19	1059.18	1052.24	60.2755	4.12905	1.93e-20	2.08e-18	-	9	133144134	133145864	-	1731	-	-	-
ENSSSCG00000011264	228.329	346.135	374.023	1767.57	1895.51	1761.78	1808.29	316.162	2.51669	2.45e-20	2.62e-18	CSRNP1	13	23833132	23845204	-	6935	protein_coding	PF16019:Cysteine/serine-rich nuclear protein N-terminus	CSRNP
ENSSSCG00000040942	5.82967	1.94458	7.90986	694.775	284.897	262.599	414.09	5.22804	6.32407	2.47e-20	2.63e-18	-	12	25366931	25410026	-	3411	protein_coding	PF00535:Glycosyl transferase family 2	-
ENSSSCG00000016714	4972.71	2839.09	3156.03	63910	36638.6	34288.9	44945.8	3655.94	3.61984	2.85e-20	3.02e-18	CYCS	18	47169868	47172295	+	1416	protein_coding	PF00034:Cytochrome c	-
ENSSSCG00000024568	0	0.97229	2.25996	294.942	355.171	281.92	310.678	1.07742	8.24586	2.91e-20	3.06e-18	-	6	50154090	50157537	-	675	protein_coding	PF07686:Immunoglobulin V-set domain|PF13927:Immunoglobulin domain	-
ENSSSCG00000006464	3.88645	4.86145	9.03984	212.898	143.398	151.938	169.411	5.92924	4.85921	2.96e-20	3.09e-18	NTRK1	4	93218072	93234226	-	4593	protein_coding	PF16920:Tyrosine-protein kinase receptor C2 Ig-like domain|PF07714:Protein tyrosine kinase	-
ENSSSCG00000005106	6.80129	6.80603	4.51992	164.087	598.283	592.823	451.731	6.04241	6.21707	3.55e-20	3.69e-18	NTRK3	1	191535889	191926804	+	5116	protein_coding	PF13855:Leucine rich repeat|PF07714:Protein tyrosine kinase|PF07679:Immunoglobulin I-set domain|PF16920:Tyrosine-protein kinase receptor C2 Ig-like domain|PF00047:Immunoglobulin domain	-
novel.2480	0	0.97229	1.12998	501.609	795.811	697.335	664.918	0.700756	9.93189	3.9e-20	4.03e-18	-	7	725309	733993	-	8685	-	-	-
ENSSSCG00000009232	1.94322	7.77832	1.12998	540.035	257.357	273.138	356.843	3.61717	6.59728	4.32e-20	4.44e-18	NKX6-1	8	134138296	134145219	+	3079	protein_coding	PF00046:Homeobox domain	Homeobox
ENSSSCG00000012415	2.91484	0	2.25996	522.38	240.263	258.207	340.283	1.72493	7.64011	4.49e-20	4.58e-18	NAP1L2	X	58970382	58971803	-	1422	protein_coding	PF00956:Nucleosome assembly protein (NAP)	-
novel.1241	9.71612	14.5843	19.2097	253.401	865.136	667.474	595.337	14.5034	5.36549	4.64e-20	4.71e-18	-	17	61872797	61886870	+	8444	-	-	-
ENSSSCG00000039761	61.2116	66.1157	71.1887	436.182	344.725	324.955	368.62	66.172	2.4786	5.69e-20	5.74e-18	MYCL	6	95696089	95702648	-	3265	protein_coding	PF01056:Myc amino-terminal region|PF00010:Helix-loop-helix DNA-binding domain	bHLH
ENSSSCG00000012479	36.9213	49.5868	51.9791	374.909	318.134	274.016	322.353	46.1624	2.80586	7.1e-20	7.13e-18	PCDH19	X	82036205	82151453	-	3796	protein_coding	PF00028:Cadherin domain|PF08266:Cadherin-like	-
ENSSSCG00000022896	282.739	695.187	674.598	7317.47	6757.75	6991.8	7022.34	550.841	3.6725	7.43e-20	7.42e-18	CRMP1	8	4733329	4805890	+	4054	protein_coding	PF01979:Amidohydrolase family	-
ENSSSCG00000035446	12303.5	13024.8	12741.6	5500.05	4923.96	5087.74	5170.58	12690	-1.29533	1.02e-19	1.01e-17	CAVIN1	12	20374923	20390250	+	5559	protein_coding	PF15237:PTRF/SDPR family	-
ENSSSCG00000031344	0	0	3.38994	261.709	308.638	315.294	295.214	1.12998	8.16618	1.19e-19	1.18e-17	AJAP1	6	65845691	65951741	+	2359	protein_coding	PF15298:AJAP1/PANP C-terminus	-
ENSSSCG00000007115	773.403	1266.89	1275.75	9035.2	19932.3	21424.2	16797.2	1105.35	3.92574	1.24e-19	1.22e-17	THBD	17	30220162	30223499	-	3338	protein_coding	PF00059:Lectin C-type domain|PF09064:Thrombomodulin like fifth domain, EGF-like|PF07645:Calcium-binding EGF domain	-
ENSSSCG00000033544	39.8361	42.7807	46.3292	231.592	294.393	241.52	255.835	42.982	2.57556	1.4e-19	1.37e-17	NTF3	5	65049262	65121808	-	4474	protein_coding	PF00243:Nerve growth factor family	-
ENSSSCG00000004540	11.6593	9.7229	18.0797	642.849	301.041	259.964	401.284	13.154	4.93902	1.41e-19	1.37e-17	ONECUT2	1	106751325	106799956	+	4104	protein_coding	PF00046:Homeobox domain|PF02376:CUT domain	CUT
ENSSSCG00000015896	1756.68	1622.75	1795.54	603.385	494.77	503.241	533.799	1724.99	-1.69269	2.02e-19	1.95e-17	FAP	15	68826713	68904586	-	8034	protein_coding	PF00326:Prolyl oligopeptidase family|PF00930:Dipeptidyl peptidase IV (DPP IV) N-terminal region	-
ENSSSCG00000035805	5.82967	8.75061	83.6185	5083.6	18825	21949.4	15286	32.7329	8.87231	2.04e-19	1.96e-17	DLK1	7	121565855	121576725	+	4890	protein_coding	PF00008:EGF-like domain	-
ENSSSCG00000027726	103.963	126.398	119.778	505.763	735.983	623.562	621.769	116.713	2.414	2.05e-19	1.96e-17	DLL1	1	198992	211342	+	5788	protein_coding	PF07657:N terminus of Notch ligand|PF01414:Delta serrate ligand|PF00008:EGF-like domain	-
ENSSSCG00000026211	7.7729	25.2795	28.2495	365.562	569.793	555.936	497.097	20.434	4.61131	2.58e-19	2.45e-17	NRN1	7	3681831	3691969	-	2939	protein_coding	PF15056:Neuritin protein family	-
ENSSSCG00000028741	16.5174	40.8362	73.4487	1113.3	1173.77	1073.23	1120.1	43.6007	4.68885	3.16e-19	2.99e-17	-	13	207119503	207133114	-	1276	protein_coding	-	-
ENSSSCG00000031398	12.631	2.91687	2.25996	245.093	257.357	274.016	258.822	5.93593	5.42456	3.38e-19	3.17e-17	-	Y	6972285	6987392	+	5389	protein_coding	-	-
ENSSSCG00000040016	0	0	7.90986	612.732	1338.06	1301.58	1084.12	2.63662	8.75133	3.59e-19	3.35e-17	-	2	72159665	72198869	-	1974	protein_coding	PF07645:Calcium-binding EGF domain|PF01825:GPCR proteolysis site, GPS, motif|PF00002:7 transmembrane receptor (Secretin family)	-
novel.1961	0	0	0	316.751	377.963	378.528	357.747	0	10.8943	4.18e-19	3.89e-17	-	5	3943364	3944269	+	601	-	-	-
novel.2362	0	0.97229	1.12998	1738.5	651.463	584.918	991.626	0.700756	10.5044	4.77e-19	4.41e-17	-	6	161610907	161616390	-	4789	-	-	-
ENSSSCG00000035677	33.0348	61.2543	71.1887	675.043	501.418	522.562	566.341	55.1593	3.36338	5.94e-19	5.47e-17	EPOP	12	23435402	23436541	+	1140	protein_coding	PF15223:Domain of unknown function (DUF4584)	-
ENSSSCG00000037241	59.2684	191.541	258.765	4170.73	4640.01	4678.47	4496.4	169.858	4.72751	6.39e-19	5.85e-17	RGS2	10	933790	940311	-	4540	protein_coding	PF00615:Regulator of G protein signaling domain	-
ENSSSCG00000005455	2158.92	1590.67	1462.19	315.713	355.171	389.946	353.61	1737.26	-2.29627	1.13e-18	1.03e-16	SVEP1	1	251370189	251571076	-	10719	protein_coding	PF07699:Putative ephrin-receptor like|PF00354:Pentaxin family|PF00092:von Willebrand factor type A domain|PF00008:EGF-like domain|PF02494:HYR domain|PF07645:Calcium-binding EGF domain|PF00084:Sushi repeat (SCR repeat)	-
ENSSSCG00000013261	1.94322	0.97229	4.51992	561.844	232.665	195.851	330.12	2.47848	7.09429	1.3e-18	1.18e-16	CHRM4	2	16122704	16130810	+	2984	protein_coding	PF00001:7 transmembrane receptor (rhodopsin family)	-
ENSSSCG00000008741	0	0	3.38994	278.326	948.705	964.325	730.452	1.12998	9.44632	1.45e-18	1.31e-16	FGFBP1	8	11186368	11189241	-	1164	protein_coding	PF06473:FGF binding protein 1 (FGF-BP1)	-
ENSSSCG00000033183	0	0.97229	3.38994	276.248	207.025	177.408	220.227	1.45408	7.32541	1.56e-18	1.4e-16	-	2	71473386	71476309	-	1400	protein_coding	-	-
ENSSSCG00000036956	1082.38	1105.49	1141.28	4408.55	3436.8	3418.17	3754.51	1109.72	1.7584	2.3e-18	2.05e-16	-	12	3643929	3647009	+	2525	protein_coding	PF00017:SH2 domain	-
ENSSSCG00000017249	1.94322	0	1.12998	199.397	351.372	367.111	305.96	1.0244	8.22903	3.17e-18	2.81e-16	SSTR2	12	7764051	7789410	-	5424	protein_coding	PF00001:7 transmembrane receptor (rhodopsin family)	-
ENSSSCG00000030637	763.687	931.454	877.994	2704.33	2546.03	2409.93	2553.43	857.712	1.57388	3.19e-18	2.81e-16	IRGQ	6	50433671	50441959	-	6099	protein_coding	-	-
ENSSSCG00000003807	39.8361	130.287	109.608	1352.16	2349.45	2142.07	1947.89	93.2436	4.38558	3.2e-18	2.81e-16	DNAJC6	6	146990109	147160915	-	5803	protein_coding	PF10409:C2 domain of PTEN tumour-suppressor protein	-
ENSSSCG00000034776	181.692	153.622	161.587	553.536	524.21	572.623	550.123	165.633	1.73147	3.96e-18	3.46e-16	TAFA5	5	1412890	1569934	-	2589	protein_coding	PF12020:TAFA family	-
ENSSSCG00000017441	0	0	5.6499	312.597	949.655	932.708	731.653	1.8833	8.68649	4.16e-18	3.62e-16	-	12	21222123	21226968	+	1627	protein_coding	PF00038:Intermediate filament protein	-
ENSSSCG00000033920	980.357	681.575	647.478	12655.5	6639.04	6068.75	8454.43	769.803	3.45698	4.76e-18	4.12e-16	CTU2	6	962405	977008	-	6865	protein_coding	-	-
ENSSSCG00000002487	0	0	2.25996	570.152	395.056	396.972	454.06	0.75332	9.37434	4.86e-18	4.19e-16	SERPINA3-2	7	115963303	115987392	-	2062	protein_coding	PF00079:Serpin (serine protease inhibitor)	-
ENSSSCG00000017986	1563.32	1619.83	1579.71	3819.71	4558.34	4298.18	4225.41	1587.62	1.41227	4.99e-18	4.28e-16	NDEL1	12	53553914	53641355	+	8565	protein_coding	PF04880:NUDE protein, C-terminal conserved region	-
ENSSSCG00000014630	0	0	3.38994	1757.19	452.036	506.754	905.326	1.12998	9.74872	5.4e-18	4.61e-16	CNGA4	9	3428210	3437227	-	1790	protein_coding	PF00520:Ion transport protein|PF00027:Cyclic nucleotide-binding domain|PF16526:C-terminal leucine zipper domain of cyclic nucleotide-gated channels	-
ENSSSCG00000019556	8.74451	17.5012	30.5094	506.802	399.805	296.85	401.152	18.9184	4.41742	6.45e-18	5.47e-16	RF00100	7	46656764	46657094	+	331	misc_RNA	-	-
ENSSSCG00000010751	0	0	3.38994	558.728	333.329	252.059	381.372	1.12998	8.52066	6.47e-18	5.47e-16	NPS	14	136836460	136839510	+	270	protein_coding	-	-
ENSSSCG00000032220	984.243	809.917	761.606	3094.81	2832.82	2680.44	2869.36	851.922	1.75155	6.71e-18	5.64e-16	CNOT10	13	18649726	18731168	+	4212	protein_coding	-	-
ENSSSCG00000031023	171.975	666.018	831.665	21641.9	16740.5	14483.3	17621.9	556.553	4.98498	6.78e-18	5.68e-16	-	1	73119759	73124357	-	1841	protein_coding	-	-
ENSSSCG00000007097	1978.2	2040.84	1876.9	4389.86	4703.64	4645.97	4579.82	1965.31	1.22045	8.41e-18	7.01e-16	SEC23B	17	26760046	26801665	+	3944	protein_coding	PF04811:Sec23/Sec24 trunk domain|PF00626:Gelsolin repeat|PF04815:Sec23/Sec24 helical domain|PF04810:Sec23/Sec24 zinc finger|PF08033:Sec23/Sec24 beta-sandwich domain	-
ENSSSCG00000021767	0	0	0	232.63	357.07	325.833	305.178	0	10.6651	8.58e-18	7.12e-16	-	14	14577044	14597766	+	4092	protein_coding	PF01370:NAD dependent epimerase/dehydratase family	-
ENSSSCG00000021053	0.971612	0	2.25996	543.15	251.659	257.329	350.713	1.07719	8.41301	9.82e-18	8.11e-16	GIPR	6	52023781	52032411	+	1401	protein_coding	PF02793:Hormone receptor domain|PF00002:7 transmembrane receptor (Secretin family)	-
novel.515	11.6593	2.91687	1.12998	256.516	335.228	242.399	278.048	5.2354	5.70466	1.15e-17	9.42e-16	-	12	22986874	22990830	+	3957	-	PF01140:Matrix protein (MA), p15|PF02093:Gag P30 core shell protein|PF00429:ENV polyprotein (coat polyprotein)	Gag_p30
novel.1184	0	0	0	211.86	453.935	422.441	362.745	0	10.9144	1.57e-17	1.28e-15	-	16	78921555	78930021	-	6973	-	-	-
novel.181	16.5174	23.335	18.0797	143.317	204.176	181.799	176.431	19.3107	3.19035	1.57e-17	1.28e-15	-	1	272005400	272009713	+	3398	-	-	-
ENSSSCG00000035402	8.74451	9.7229	3.38994	186.935	150.045	122.078	153.019	7.28578	4.37096	1.89e-17	1.53e-15	RGS9	12	11996142	12089466	+	4344	protein_coding	PF00610:Domain found in Dishevelled, Egl-10, and Pleckstrin (DEP)|PF00631:GGL domain|PF00615:Regulator of G protein signaling domain	-
ENSSSCG00000025910	899.713	876.033	937.883	356.215	358.97	353.937	356.374	904.543	-1.34365	2.14e-17	1.73e-15	ZNF277	18	33310106	33423795	-	3138	protein_coding	PF12756:C2H2 type zinc-finger (2 copies)	zf-C2H2
ENSSSCG00000022636	31.0916	21.3904	23.7296	586.768	313.386	260.842	386.999	25.4038	3.92744	2.47e-17	1.98e-15	DENND5B	5	42642896	42867359	+	4837	protein_coding	PF03456:uDENN domain|PF02759:RUN domain|PF01477:PLAT/LH2 domain|PF02141:DENN (AEX-3) domain|PF03455:dDENN domain	-
ENSSSCG00000039756	90.36	55.4205	49.7191	1647.11	715.09	779.013	1047.07	65.1665	4.00426	3.96e-17	3.17e-15	FOXC1	7	837171	838805	+	1635	protein_coding	PF00250:Forkhead domain	Fork_head
ENSSSCG00000036984	0.971612	0	1.12998	273.133	754.976	714.9	581.003	0.700531	9.73443	4.06e-17	3.23e-15	GALR1	1	147446061	147462884	-	5354	protein_coding	PF00001:7 transmembrane receptor (rhodopsin family)	-
ENSSSCG00000023128	68.0129	82.6446	76.8386	1163.15	660.01	525.197	782.786	75.832	3.36748	4.2e-17	3.32e-15	-	12	25197257	25242918	+	1771	protein_coding	PF00076:RNA recognition motif. (a.k.a. RRM, RBD, or RNP domain)|PF00013:KH domain	-
ENSSSCG00000032956	584.911	650.462	623.749	1603.49	1941.09	1882.98	1809.19	619.707	1.54586	4.65e-17	3.66e-15	BMERB1	3	7248963	7387529	-	2112	protein_coding	PF12130:Protein of unknown function (DUF3585)	-
ENSSSCG00000017063	904.571	559.067	601.149	79.9667	110.16	112.417	100.848	688.262	-2.76944	5.37e-17	4.2e-15	SGCD	16	66452200	66890392	-	3542	protein_coding	PF04790:Sarcoglycan complex subunit protein	-
ENSSSCG00000021270	430.424	565.873	624.879	2090.56	2340.9	2011.21	2147.55	540.392	1.99114	5.37e-17	4.2e-15	THAP2	5	35671280	35687414	+	5166	protein_coding	PF05485:THAP domain	THAP
ENSSSCG00000028889	385.73	490.034	501.711	2017.86	1692.29	1577.35	1762.5	459.158	1.9408	5.42e-17	4.22e-15	VPS37B	14	29962677	29995513	+	3894	protein_coding	PF07200:Modifier of rudimentary (Mod(r)) protein	-
ENSSSCG00000009829	6.80129	1.94458	1.12998	147.471	635.319	639.37	474.054	3.29195	7.14874	5.99e-17	4.64e-15	CCDC63	14	32162170	32203885	+	1680	protein_coding	-	-
ENSSSCG00000033009	0	0	0	212.898	246.91	223.077	227.629	0	10.2419	6.27e-17	4.84e-15	-	7	7328279	7422238	+	6953	protein_coding	PF02485:Core-2/I-Branching enzyme	-
ENSSSCG00000003080	80.6438	21.3904	21.4696	1315.82	1088.3	1097.82	1167.31	41.1679	4.822	6.75e-17	5.18e-15	-	6	51133102	51150573	+	971	protein_coding	-	-
ENSSSCG00000035524	34.978	37.9193	38.4193	403.987	310.537	219.564	311.363	37.1055	3.06868	6.85e-17	5.24e-15	WNT9B	12	17709049	17733432	+	5051	protein_coding	PF00110:wnt family	-
ENSSSCG00000000748	0	0	1.12998	338.56	598.283	613.901	516.915	0.37666	10.4636	6.96e-17	5.3e-15	IQSEC3	5	67445842	67541312	+	7235	protein_coding	PF16453:PH domain|PF01369:Sec7 domain	-
ENSSSCG00000033381	0	0	0	191.089	278.249	268.746	246.028	0	10.3544	7.58e-17	5.75e-15	IRF4	7	133360	149607	+	7961	protein_coding	PF10401:Interferon-regulatory factor 3|PF00605:Interferon regulatory factor transcription factor	IRF
novel.2044	0	0	1.12998	344.791	570.743	506.754	474.096	0.37666	10.3388	7.7e-17	5.82e-15	-	5	854322	866598	-	5444	-	-	-
ENSSSCG00000016751	106.877	108.896	132.208	1523.52	790.113	790.43	1034.69	115.994	3.15765	8.25e-17	6.21e-15	GCK	18	50979777	51031335	+	7112	protein_coding	PF03727:Hexokinase|PF00349:Hexokinase	-
ENSSSCG00000012308	0	0.97229	2.25996	723.854	281.098	231.86	412.271	1.07742	8.64182	9.27e-17	6.94e-15	DGKK	X	44000724	44180415	-	8287	protein_coding	PF00130:Phorbol esters/diacylglycerol binding domain (C1 domain)|PF00609:Diacylglycerol kinase accessory domain|PF00169:PH domain|PF00781:Diacylglycerol kinase catalytic domain	-
ENSSSCG00000030113	15.5458	0	3.38994	2646.17	1019.93	1031.95	1566.02	6.31191	7.94727	9.81e-17	7.31e-15	SHISA2	11	3806303	3812502	-	3232	protein_coding	PF13908:Wnt and FGF inhibitory regulator	-
ENSSSCG00000022060	1.94322	7.77832	14.6897	277.287	237.414	210.781	241.827	8.13709	4.91713	9.86e-17	7.32e-15	RASSF10	2	46336883	46339242	-	1884	protein_coding	-	-
ENSSSCG00000010162	0	0	0	374.909	223.169	217.807	271.962	0	10.498	1e-16	7.43e-15	SLC35F3	14	56788062	56880908	-	1382	protein_coding	PF00892:EamA-like transporter family	-
novel.2390	207.925	238.211	248.595	1489.25	1018.03	973.108	1160.13	231.577	2.32486	1.05e-16	7.75e-15	-	7	21236159	21245499	+	8319	-	PF00098:Zinc knuckle|PF02093:Gag P30 core shell protein|PF00665:Integrase core domain|PF00077:Retroviral aspartyl protease|PF00078:Reverse transcriptase (RNA-dependent DNA polymerase)	Gag_p30
ENSSSCG00000013303	8.74451	2.91687	6.77988	123.585	128.203	107.147	119.645	6.14709	4.2868	1.07e-16	7.87e-15	ABTB2	2	26579332	26784067	+	7041	protein_coding	PF12796:Ankyrin repeats (3 copies)|PF00651:BTB/POZ domain	-
ENSSSCG00000017540	7.7729	15.5566	16.9497	621.04	273.501	230.981	375.174	13.4264	4.80917	1.14e-16	8.35e-15	HOXB5	12	24844073	24847845	-	3076	protein_coding	PF00046:Homeobox domain	Homeobox
ENSSSCG00000003212	13.6026	6.80603	12.4298	124.623	134.851	122.078	127.184	10.9461	3.54357	1.21e-16	8.77e-15	NAPSA	6	55216719	55230669	-	6201	protein_coding	PF00026:Eukaryotic aspartyl protease	-
ENSSSCG00000035420	155.458	66.1157	72.3187	954.407	1586.87	1274.35	1271.88	97.9641	3.69725	1.3e-16	9.43e-15	HES4	6	63351598	63356478	-	4610	protein_coding	PF00010:Helix-loop-helix DNA-binding domain|PF07527:Hairy Orange	bHLH
ENSSSCG00000029305	39.8361	32.0856	32.7694	175.511	209.874	190.582	191.989	34.897	2.45846	1.45e-16	1.05e-14	FNDC4	3	111678760	111683660	+	3748	protein_coding	PF00041:Fibronectin type III domain	-
novel.1591	4.85806	0	1.12998	133.97	206.075	163.356	167.8	1.99601	6.3706	1.6e-16	1.15e-14	-	3	4858688	4860735	+	1522	-	-	-
ENSSSCG00000006470	306.058	240.156	220.346	1707.34	1318.12	1089.04	1371.5	255.52	2.4234	1.71e-16	1.22e-14	RRNAD1	4	93356251	93366495	-	4209	protein_coding	PF13679:Methyltransferase domain	-
ENSSSCG00000033182	0	0	0	699.968	264.004	238.007	400.66	0	11.0571	1.76e-16	1.25e-14	-	4	96840449	96840739	+	291	protein_coding	-	-
ENSSSCG00000029393	426.538	229.46	212.436	2270.22	2207	2036.68	2171.3	289.478	2.90625	2.42e-16	1.72e-14	CENPJ	11	289132	355486	-	6439	protein_coding	PF07202:T-complex protein 10 C-terminus	-
novel.191	0	0	0	155.779	514.713	521.684	397.392	0	11.046	2.59e-16	1.83e-14	-	1	1449951	1457966	-	8016	-	PF08333:Protein of unknown function (DUF1725)	-
ENSSSCG00000017316	905.543	903.257	922.063	2879.84	2616.3	2267.66	2587.93	910.288	1.5073	3.01e-16	2.12e-14	-	12	17459008	17708903	+	7872	protein_coding	PF02359:Cell division protein 48 (CDC48), N-terminal domain|PF02933:Cell division protein 48 (CDC48), domain 2|PF00004:ATPase family associated with various cellular activities (AAA)	-
novel.1032	5.82967	2.91687	1.12998	482.916	177.585	165.99	275.497	3.29217	6.36177	3.31e-16	2.32e-14	-	15	139313619	139318174	+	3089	-	-	-
ENSSSCG00000001002	1913.1	2525.04	2510.81	7669.53	7939.12	7052.39	7553.68	2316.32	1.70542	3.32e-16	2.32e-14	PRPF4B	7	2360481	2417083	+	8423	protein_coding	PF00069:Protein kinase domain	-
ENSSSCG00000014825	22.3471	29.1687	22.5996	386.332	231.716	199.364	272.471	24.7051	3.46061	3.88e-16	2.7e-14	RELT	9	7833446	7849774	+	1634	protein_coding	PF00020:TNFR/NGFR cysteine-rich region|PF12606:Tumour necrosis factor receptor superfamily member 19	-
ENSSSCG00000021067	1429.24	628.099	711.887	11794.6	8629.52	8102.79	9508.96	923.076	3.3646	4.05e-16	2.81e-14	BLVRB	6	48715304	48728423	-	1041	protein_coding	PF13460:NAD(P)H-binding	-
ENSSSCG00000038924	20.4039	9.7229	12.4298	658.427	261.155	247.668	389.083	14.1855	4.77474	4.1e-16	2.83e-14	-	2	18618271	18726355	-	698	lincRNA	-	-
novel.1683	1.94322	0	2.25996	116.315	218.421	195.851	176.862	1.40106	7.01668	4.76e-16	3.27e-14	-	3	112306080	112313752	+	3599	-	-	-
ENSSSCG00000000162	0.971612	3.88916	6.77988	118.392	339.027	289.824	249.081	3.88022	6.03245	4.85e-16	3.32e-14	BTBD11	5	12754539	13069699	-	6077	protein_coding	PF00023:Ankyrin repeat|PF12796:Ankyrin repeats (3 copies)|PF00651:BTB/POZ domain	-
ENSSSCG00000039704	0	1.94458	4.51992	131.893	534.656	533.101	399.883	2.15483	7.58128	5.09e-16	3.47e-14	-	14	81095416	81114379	-	5873	lincRNA	-	-
ENSSSCG00000000509	1203.83	1577.05	1654.29	8146.22	6092.99	5675.29	6638.16	1478.39	2.16683	5.66e-16	3.85e-14	ZFC3H1	5	35612726	35671191	-	8961	protein_coding	PF10650:Putative zinc-finger domain	-
ENSSSCG00000008737	10.6877	4.86145	11.2998	156.818	119.657	118.565	131.68	8.94966	3.88817	5.82e-16	3.94e-14	C1QTNF7	8	10657654	10756400	+	3030	protein_coding	PF01391:Collagen triple helix repeat (20 copies)|PF00386:C1q domain	-
ENSSSCG00000000248	0	0	2.25996	229.515	557.447	509.388	432.117	0.75332	9.29439	5.91e-16	3.98e-14	-	5	17813573	17869158	-	10539	protein_coding	PF00038:Intermediate filament protein|PF16208:Keratin type II head	-
ENSSSCG00000012824	15.5458	25.2795	9.03984	177.588	226.018	208.147	203.918	16.6217	3.60539	7e-16	4.7e-14	GAB3	X	125158154	125209035	-	4305	protein_coding	PF00169:PH domain	-
ENSSSCG00000007648	262.335	215.848	258.765	851.593	770.17	726.318	782.694	245.65	1.67208	7.2e-16	4.82e-14	GAL3ST4	3	8162912	8168687	-	2381	protein_coding	PF06990:Galactose-3-O-sulfotransferase	-
ENSSSCG00000040147	0	0	0	224.322	168.089	180.921	191.111	0	9.98909	7.4e-16	4.93e-14	SHISA3	8	33373593	33377659	+	1452	protein_coding	PF13908:Wnt and FGF inhibitory regulator	-
ENSSSCG00000013425	5.82967	6.80603	19.2097	285.595	187.082	203.755	225.478	10.6151	4.4304	7.54e-16	5.01e-14	MISP	2	77607187	77628605	-	3102	protein_coding	PF15304:A-kinase anchor protein 2 C-terminus	-
ENSSSCG00000002962	6.80129	4.86145	3.38994	270.017	132.002	118.565	173.528	5.01756	5.09877	8.01e-16	5.3e-14	MAP4K1	6	47458633	47474972	-	2574	protein_coding	PF00780:CNH domain|PF00069:Protein kinase domain	-
ENSSSCG00000021755	0	0	0	157.856	203.226	193.216	184.766	0	9.94124	9.13e-16	6.02e-14	-	12	21231795	21242549	+	1583	protein_coding	PF00038:Intermediate filament protein	-
ENSSSCG00000032831	52.4671	33.0579	21.4696	380.101	352.322	295.972	342.799	35.6648	3.25817	9.21e-16	6.05e-14	BRI3BP	14	28180133	28202084	-	6217	protein_coding	PF14965:Negative regulator of p53/TP53	-
ENSSSCG00000011269	1.94322	1.94458	3.38994	89.3134	119.657	98.3647	102.445	2.42591	5.42323	9.26e-16	6.06e-14	MYRIP	13	24382668	24554630	+	2571	protein_coding	PF02318:FYVE-type zinc finger|PF04698:Rab effector MyRIP/melanophilin C-terminus	-
novel.1362	0	0	0	304.289	183.283	174.773	220.782	0	10.1971	9.3e-16	6.07e-14	-	2	2428927	2437432	+	1070	-	PF00022:Actin	Actin
ENSSSCG00000032778	4.85806	13.6121	10.1698	129.816	273.501	272.259	225.192	9.54664	4.56249	9.57e-16	6.22e-14	PLEKHG1	1	15344392	15443349	-	4131	protein_coding	PF00621:RhoGEF domain	-
ENSSSCG00000038221	0	0	0	365.562	198.478	172.138	245.393	0	10.3496	1.11e-15	7.16e-14	HSD17B2	6	6292794	6360707	-	2679	protein_coding	PF00106:short chain dehydrogenase	-
ENSSSCG00000009612	45.6658	47.6422	35.0294	312.597	220.32	238.886	257.268	42.7791	2.58388	1.11e-15	7.18e-14	DOK2	14	6177009	6180818	-	1233	protein_coding	PF02174:PTB domain (IRS-1 type)|PF00169:PH domain	-
ENSSSCG00000015270	57718.6	57167.7	53906.8	27471.1	25210.5	26239.7	26307.1	56264.4	-1.09678	1.13e-15	7.29e-14	FMOD	9	64059853	64074106	-	6593	protein_coding	PF13855:Leucine rich repeat|PF01462:Leucine rich repeat N-terminal domain	-
ENSSSCG00000017981	0	0	1.12998	367.639	315.285	288.068	323.664	0.37666	9.78746	1.17e-15	7.52e-14	ALOXE3	12	53310520	53331324	-	2139	protein_coding	PF01477:PLAT/LH2 domain|PF00305:Lipoxygenase	-
novel.3034	0.971612	1.94458	1.12998	100.737	410.251	396.093	302.361	1.34872	7.80081	1.37e-15	8.77e-14	-	X	35554116	35562624	-	5737	-	-	-
ENSSSCG00000023462	0	0	1.12998	226.399	781.566	786.917	598.294	0.37666	10.6744	1.53e-15	9.72e-14	GPR50	X	122708422	122713163	+	1971	protein_coding	PF00001:7 transmembrane receptor (rhodopsin family)	-
ENSSSCG00000007733	454.715	472.533	450.862	1186	1088.3	1077.62	1117.31	459.37	1.28195	1.6e-15	1.02e-13	-	3	15909985	16161358	-	5797	protein_coding	PF08608:Wyosine base formation|PF00258:Flavodoxin|PF04055:Radical SAM superfamily	-
ENSSSCG00000013554	1330.14	1264.95	1180.83	2829.99	2820.48	2842.91	2831.13	1258.64	1.16928	1.65e-15	1.04e-13	TRIP10	2	72404600	72416169	-	4115	protein_coding	PF00018:SH3 domain|PF00611:Fes/CIP4, and EFC/F-BAR homology domain	-
ENSSSCG00000033043	6.80129	8.75061	12.4298	111.123	240.263	282.798	211.395	9.32722	4.5126	1.85e-15	1.16e-13	SHANK2	2	2503193	3013678	+	7311	protein_coding	PF16511:N-terminal or F0 domain of Talin-head FERM|PF12796:Ankyrin repeats (3 copies)|PF00595:PDZ domain (Also known as DHR or GLGF)|PF07653:Variant SH3 domain	-
novel.2671	1.94322	0	0	204.59	509.015	511.145	408.25	0.647742	9.23909	2.22e-15	1.39e-13	-	8	93046098	93047518	-	1421	-	PF08266:Cadherin-like	-
ENSSSCG00000033070	40.8077	92.3675	76.8386	520.303	871.783	678.892	690.326	70.0046	3.30269	2.3e-15	1.44e-13	-	16	75621410	75644555	+	882	lincRNA	-	-
ENSSSCG00000006218	59.2684	59.3097	73.4487	249.247	312.437	328.468	296.717	64.0089	2.21621	2.32e-15	1.45e-13	PDE7A	4	68779422	68896583	+	3858	protein_coding	PF00233:3'5'-cyclic nucleotide phosphodiesterase	-
ENSSSCG00000037532	0	0	4.51992	177.588	798.66	750.031	575.426	1.50664	8.66474	2.53e-15	1.57e-13	MNDA	4	91415391	91433527	-	6622	protein_coding	PF02758:PAAD/DAPIN/Pyrin domain|PF02760:HIN-200/IF120x domain	-
ENSSSCG00000008720	23.3187	9.7229	10.1698	2076.02	451.086	411.024	979.376	14.4038	6.08382	2.91e-15	1.8e-13	HMX1	8	2441075	2444846	+	1053	protein_coding	PF00046:Homeobox domain	Homeobox
ENSSSCG00000033794	6.80129	0	3.38994	335.445	161.441	192.338	229.741	3.39708	6.07892	3.29e-15	2.03e-13	-	13	14969863	15188311	+	1651	lincRNA	-	-
ENSSSCG00000032797	0	0	0	146.432	179.485	157.208	161.042	0	9.74275	3.4e-15	2.09e-13	-	16	19950306	19952043	+	1410	protein_coding	PF00001:7 transmembrane receptor (rhodopsin family)	-
ENSSSCG00000007305	4.85806	14.5843	11.2998	688.544	237.414	231.86	385.939	10.2474	5.23667	3.69e-15	2.26e-13	SPAG4	17	38947917	38952341	+	1351	protein_coding	PF07738:Sad1 / UNC-like C-terminal	-
ENSSSCG00000002908	12.631	0	3.38994	367.639	473.878	465.476	435.664	5.3403	6.34109	3.79e-15	2.31e-13	ZBTB32	6	45141889	45146794	+	3341	protein_coding	-	ZBTB
ENSSSCG00000004078	0	3.88916	0	124.623	169.039	165.112	152.925	1.29639	6.82555	3.99e-15	2.43e-13	VIP	1	13611057	13620377	-	1934	protein_coding	PF00123:Peptide hormone	-
ENSSSCG00000026038	243.875	177.929	168.367	1903.62	1143.38	1059.18	1368.73	196.724	2.7978	4.16e-15	2.52e-13	DDX28	6	28615692	28617314	-	1623	protein_coding	PF00271:Helicase conserved C-terminal domain|PF00270:DEAD/DEAH box helicase	-
ENSSSCG00000039057	36.9213	10.6952	7.90986	378.024	1234.55	1166.32	926.3	18.5088	5.63946	4.25e-15	2.56e-13	ALKAL2	3	132661685	132669730	+	3933	protein_coding	PF15129:FAM150 family	-
ENSSSCG00000022029	7.7729	4.86145	3.38994	113.2	96.8648	86.9473	99.0039	5.34143	4.19456	4.58e-15	2.75e-13	RAP1GAP	6	79662137	79735361	-	7006	protein_coding	PF02145:Rap/ran-GAP|PF02188:GoLoco motif	-
ENSSSCG00000026043	2.91484	0	46.3292	8904.34	12549.7	11996.1	11150	16.4147	9.41574	4.62e-15	2.77e-13	-	17	33191909	33236609	-	3300	protein_coding	PF00868:Transglutaminase family|PF00927:Transglutaminase family, C-terminal ig like domain|PF01841:Transglutaminase-like superfamily	-
ENSSSCG00000004819	0	0	2.25996	309.481	257.357	201.121	255.986	0.75332	8.54598	5.27e-15	3.14e-13	CERS3	1	139033104	139137017	-	1384	protein_coding	PF00046:Homeobox domain|PF03798:TLC domain	-
ENSSSCG00000014093	0	0	6.77988	274.171	1122.49	1015.26	803.976	2.25996	8.53892	5.27e-15	3.14e-13	CRHBP	2	85814352	85831182	+	4532	protein_coding	PF05428:Corticotropin-releasing factor binding protein (CRF-BP)	-
ENSSSCG00000027121	6839.18	2724.36	2750.37	45306.8	46402	43082.8	44930.6	4104.64	3.45233	5.3e-15	3.14e-13	ODC1	3	126087190	126132577	+	2439	protein_coding	PF02784:Pyridoxal-dependent decarboxylase, pyridoxal binding domain|PF00278:Pyridoxal-dependent decarboxylase, C-terminal sheet domain	-
novel.925	0	0	1.12998	194.205	740.731	721.926	552.287	0.37666	10.559	5.53e-15	3.27e-13	-	14	81214141	81239885	-	7154	-	-	-
ENSSSCG00000010831	85.5019	176.957	152.547	988.679	850.891	865.96	901.843	138.335	2.70527	7.02e-15	4.14e-13	DUSP10	10	10866448	10921056	-	2812	protein_coding	PF00782:Dual specificity phosphatase, catalytic domain|PF00581:Rhodanese-like domain	-
novel.1641	82.5871	76.8109	79.0986	358.292	275.4	300.364	311.352	79.4988	1.96885	7.26e-15	4.26e-13	-	3	59806435	59858214	+	4575	-	PF01963:TraB family	-
ENSSSCG00000012549	0.971612	0.97229	1.12998	232.63	140.549	131.738	168.306	1.02463	7.36529	8.68e-15	5.08e-13	RADX	X	87025077	87106878	+	7835	protein_coding	-	-
novel.2242	2.91484	3.88916	1.12998	198.359	103.512	99.2429	133.705	2.64466	5.6315	9.36e-15	5.46e-13	-	6	111234696	111265081	+	5001	-	-	-
ENSSSCG00000009334	1278.64	1519.69	1481.4	3511.26	4123.4	3748.4	3794.35	1426.58	1.41141	1.05e-14	6.08e-13	HSPH1	11	7733878	7759528	-	3691	protein_coding	PF00012:Hsp70 protein	-
ENSSSCG00000030552	11.6593	0	5.6499	1678.26	471.029	503.241	884.177	5.76975	7.25911	1.13e-14	6.52e-13	DMRTA2	6	161616646	161621904	+	2438	protein_coding	PF03474:DMRTA motif|PF00751:DM DNA binding domain	DM
novel.1962	0	0.97229	0	224.322	282.997	266.99	258.103	0.324097	9.4616	1.15e-14	6.67e-13	-	5	3950527	3958153	+	3418	-	-	-
ENSSSCG00000032360	261.364	282.936	232.776	769.549	1030.38	1039.86	946.593	259.025	1.86927	1.18e-14	6.82e-13	PANX1	9	26443652	26491004	+	6344	protein_coding	PF00876:Innexin	-
ENSSSCG00000001052	751.056	836.169	783.076	7681.99	3893.59	4099.7	5225.09	790.1	2.72528	1.22e-14	6.98e-13	PHACTR1	7	9345449	9675230	+	5813	protein_coding	PF02755:RPEL repeat	-
ENSSSCG00000013653	68.9845	49.5868	61.0189	522.38	359.919	301.242	394.514	59.8634	2.71989	1.37e-14	7.83e-13	ICAM5	2	69111309	69120461	+	6220	protein_coding	PF03921:Intercellular adhesion molecule (ICAM), N-terminal domain|PF13927:Immunoglobulin domain	-
ENSSSCG00000038598	30.12	2.91687	7.90986	809.013	628.672	555.936	664.54	13.6489	5.59986	1.43e-14	8.13e-13	ADRB2	2	150033550	150035599	+	2050	protein_coding	PF00001:7 transmembrane receptor (rhodopsin family)	-
ENSSSCG00000006963	0	0	0	182.781	134.851	130.86	149.497	0	9.63456	1.44e-14	8.17e-13	-	6	166706320	166910873	-	1601	protein_coding	-	-
ENSSSCG00000035307	3.88645	0.97229	1.12998	93.4675	91.1669	115.93	100.188	1.99624	5.62528	1.47e-14	8.31e-13	-	AEMK02000451.1	181635	207954	+	3452	protein_coding	-	-
ENSSSCG00000017938	24.2903	6.80603	5.6499	461.107	273.501	285.433	340.013	12.2487	4.78438	1.65e-14	9.32e-13	YBX2	12	52635098	52641651	-	2142	protein_coding	PF00313:'Cold-shock' DNA-binding domain	CSD
novel.2537	6.80129	3.88916	3.38994	82.0437	212.723	161.599	152.122	4.69346	5.00861	1.9e-14	1.07e-12	-	7	100031953	100066228	-	3294	-	-	-
novel.379	0	0	0	125.662	142.448	137.008	135.039	0	9.48875	1.92e-14	1.08e-12	-	10	67161843	67166271	-	2718	-	-	-
ENSSSCG00000023289	0	0	4.51992	140.201	371.315	438.25	316.589	1.50664	7.8119	2.31e-14	1.29e-12	GREM2	10	11885280	11885780	-	501	protein_coding	PF03045:DAN domain	-
ENSSSCG00000033909	0	3.88916	12.4298	282.48	485.274	394.337	387.363	5.43964	6.18604	2.85e-14	1.59e-12	-	18	6373056	6386988	-	5733	protein_coding	-	-
ENSSSCG00000004989	334.235	340.301	372.893	878.595	819.552	877.378	858.508	349.143	1.29867	2.98e-14	1.65e-12	FBXO33	1	169877192	169915911	-	3784	protein_coding	PF12937:F-box-like	-
ENSSSCG00000008563	0.971612	0.97229	0	152.664	296.292	371.502	273.486	0.647967	8.66023	4.11e-14	2.27e-12	KCNK3	3	112322446	112359212	-	1581	protein_coding	PF07885:Ion channel	-
ENSSSCG00000036364	0	0.97229	1.12998	439.297	203.226	188.825	277.116	0.700756	8.66559	6.07e-14	3.35e-12	EGR4	3	69485919	69491595	+	5276	protein_coding	-	zf-C2H2
ENSSSCG00000009517	0.971612	0	1.12998	170.319	269.702	185.312	208.444	0.700531	8.25763	6.19e-14	3.41e-12	GPR183	11	68231857	68245751	-	2046	protein_coding	PF00001:7 transmembrane receptor (rhodopsin family)	-
ENSSSCG00000004354	0	0	0	775.781	189.931	139.643	368.451	0	10.9362	6.37e-14	3.5e-12	PRDM13	1	66539061	66546406	+	2130	protein_coding	-	zf-C2H2
novel.2861	0	0	0	93.4675	198.478	204.634	165.526	0	9.78289	6.83e-14	3.74e-12	-	AEMK02000247.1	15	17405	-	17391	-	-	-
ENSSSCG00000003066	2.91484	0.97229	2.25996	201.474	116.808	81.6778	133.32	2.04903	6.02767	6.95e-14	3.79e-12	IRGC	6	50542124	50543636	+	1513	protein_coding	PF05049:Interferon-inducible GTPase (IIGP)	-
ENSSSCG00000003592	1718.78	1899.85	1722.09	629.348	697.996	764.083	697.142	1780.24	-1.35216	7.35e-14	3.99e-12	SDC3	6	87495043	87535845	-	5465	protein_coding	PF01034:Syndecan domain	-
ENSSSCG00000017450	0	0	1.12998	924.29	281.098	223.077	476.155	0.37666	10.3444	7.37e-14	3.99e-12	KRTAP3-1	12	21456592	21456888	+	297	protein_coding	-	-
ENSSSCG00000009250	25.2619	35.0024	38.4193	167.203	186.132	226.59	193.308	32.8946	2.55978	7.4e-14	4e-12	PRKG2	8	136754269	136852906	+	3504	protein_coding	PF00027:Cyclic nucleotide-binding domain|PF00069:Protein kinase domain	-
ENSSSCG00000007743	6543.81	3917.36	4258.89	58565.7	31413.6	29223.1	39734.1	4906.69	3.01753	7.53e-14	4.06e-12	-	3	16812404	16819124	+	900	protein_coding	-	-
ENSSSCG00000002383	133.111	309.188	369.503	3363.79	2475.75	2299.27	2712.94	270.601	3.32629	8.05e-14	4.32e-12	FOS	7	98449508	98453576	+	2748	protein_coding	PF00170:bZIP transcription factor	TF_bZIP
ENSSSCG00000014127	37.8929	6.80603	5.6499	504.725	941.108	900.212	782.015	16.7829	5.5352	8.29e-14	4.44e-12	RASGRF2	2	89528122	89790718	+	7942	protein_coding	PF00617:RasGEF domain|PF00621:RhoGEF domain|PF00618:RasGEF N-terminal motif|PF00169:PH domain	-
ENSSSCG00000021586	227.357	255.712	235.036	669.851	635.319	591.944	632.371	239.368	1.40102	8.43e-14	4.5e-12	ZHX2	4	16389143	16391644	-	2502	protein_coding	PF00046:Homeobox domain	Homeobox
ENSSSCG00000008634	0	0	0	97.6216	147.197	149.304	131.374	0	9.44956	8.58e-14	4.57e-12	ATP6V1C2	3	125774450	125825780	-	3075	protein_coding	PF03223:V-ATPase subunit C	-
novel.2541	0	0	3.38994	171.357	137.7	117.686	142.248	1.12998	7.10346	8.76e-14	4.65e-12	-	7	116195314	116202005	-	1861	-	-	-
ENSSSCG00000035324	4.85806	2.91687	0	164.087	104.462	96.6082	121.719	2.59164	5.50615	9.47e-14	5.01e-12	EN2	18	2779666	2788421	-	5650	protein_coding	PF10525:Engrailed homeobox C-terminal signature domain|PF00046:Homeobox domain	Homeobox
ENSSSCG00000009317	0	0	0	334.406	144.348	115.052	197.935	0	10.0394	9.79e-14	5.16e-12	CDX2	11	5339722	5346081	-	1927	protein_coding	PF00046:Homeobox domain|PF04731:Caudal like protein activation region	Homeobox
ENSSSCG00000038508	6.80129	0.97229	2.25996	576.383	168.089	158.086	300.853	3.34451	6.48032	1.09e-13	5.71e-12	SPTBN2	2	5695846	5739414	+	9063	protein_coding	PF00307:Calponin homology (CH) domain|PF15410:Pleckstrin homology domain|PF00435:Spectrin repeat	-
ENSSSCG00000016634	10076.6	9188.14	9942.69	868.21	1818.59	1842.58	1509.79	9735.81	-2.68877	1.09e-13	5.74e-12	CAV1	18	29648118	29682467	-	2757	protein_coding	-	-
ENSSSCG00000010003	85.5019	81.6723	85.8784	320.905	259.256	289.824	289.995	84.3509	1.78148	1.11e-13	5.8e-12	CCDC157	14	47341323	47349662	+	2016	protein_coding	-	-
ENSSSCG00000012276	12.631	6.80603	2.25996	116.315	197.528	188.825	167.556	7.23232	4.51378	1.19e-13	6.21e-12	SYN1	X	42088832	42142286	-	4821	protein_coding	PF10581:Synapsin N-terminal|PF02750:Synapsin, ATP binding domain|PF02078:Synapsin, N-terminal domain	-
ENSSSCG00000006756	1644.94	924.648	1079.13	6205.21	6217.39	5192.25	5871.62	1216.24	2.27121	1.21e-13	6.28e-12	BCAS2	4	105992555	106003690	+	1479	protein_coding	PF05700:Breast carcinoma amplified sequence 2 (BCAS2)	-
ENSSSCG00000012593	0	0	1.12998	179.665	208.924	216.051	201.547	0.37666	9.10485	1.22e-13	6.3e-12	HTR2C	X	94053396	94313518	+	4948	protein_coding	PF00001:7 transmembrane receptor (rhodopsin family)	-
ENSSSCG00000026852	2.91484	0	0	152.664	127.254	113.295	131.071	0.971612	7.01364	1.28e-13	6.61e-12	NPPC	15	132504688	132509673	-	1784	protein_coding	PF00212:Atrial natriuretic peptide	-
novel.3080	0	0	0	122.546	132.002	99.2429	117.93	0	9.29263	1.28e-13	6.62e-12	-	Y	5005060	5009241	+	4182	-	-	-
novel.1965	0	0	0	148.51	112.059	100.121	120.23	0	9.32009	1.67e-13	8.56e-12	-	5	4614598	4620012	+	2858	-	-	-
ENSSSCG00000031365	0	0	1.12998	153.702	268.752	291.581	238.012	0.37666	9.34497	1.68e-13	8.6e-12	-	3	4392435	4393409	-	975	protein_coding	PF13853:Olfactory receptor	-
ENSSSCG00000006919	19.4322	6.80603	9.03984	132.932	190.881	153.695	159.169	11.7594	3.75245	1.73e-13	8.82e-12	-	4	127360308	127378940	+	6097	protein_coding	PF02263:Guanylate-binding protein, N-terminal domain|PF02841:Guanylate-binding protein, C-terminal domain	-
ENSSSCG00000012026	238.045	414.195	423.742	1982.55	5161.38	5054.36	4066.1	358.661	3.50323	1.76e-13	8.94e-12	ADAMTS1	13	190273999	190285720	-	6947	protein_coding	PF05986:ADAM-TS Spacer 1|PF01562:Reprolysin family propeptide|PF01421:Reprolysin (M12B) family zinc metalloprotease|PF00090:Thrombospondin type 1 domain	-
ENSSSCG00000015826	920.117	949.927	1075.74	2549.59	2349.45	2247.46	2382.16	981.928	1.27882	1.82e-13	9.24e-12	-	15	48624795	48636589	-	2572	protein_coding	PF01168:Alanine racemase, N-terminal domain	-
ENSSSCG00000010974	128.253	25.2795	21.4696	3851.9	1835.68	1933.92	2540.5	58.334	5.44256	2.05e-13	1.04e-11	CNTFR	10	32172090	32251503	+	2191	protein_coding	PF00041:Fibronectin type III domain	-
novel.2476	7.7729	2.91687	3.38994	78.9281	228.867	244.155	183.983	4.69324	5.28441	2.06e-13	1.04e-11	-	7	117083087	117136152	+	3112	-	-	-
ENSSSCG00000034278	424.595	750.608	715.277	2908.92	3225.98	2762.11	2965.67	630.16	2.2348	2.12e-13	1.07e-11	SLC31A1	1	253868332	253896414	+	5782	protein_coding	PF04145:Ctr copper transporter family	-
ENSSSCG00000027541	31.0916	24.3072	22.5996	231.592	155.743	152.817	180.051	25.9995	2.78764	2.35e-13	1.18e-11	TMEM198	15	121553694	121562268	+	4617	protein_coding	PF13886:Domain of unknown function (DUF4203)	-
ENSSSCG00000015659	330.348	192.513	169.497	2365.77	1495.71	1397.31	1752.93	230.786	2.92428	2.48e-13	1.24e-11	YOD1	9	67672647	67682074	-	6568	protein_coding	-	-
ENSSSCG00000006477	2.91484	1.94458	2.25996	117.354	89.2676	65.8692	90.8302	2.37313	5.25425	2.55e-13	1.27e-11	BCAN	4	93431695	93451426	-	4913	protein_coding	PF00084:Sushi repeat (SCR repeat)|PF07686:Immunoglobulin V-set domain|PF00193:Extracellular link domain|PF00008:EGF-like domain|PF00059:Lectin C-type domain	-
novel.548	0.971612	0	0	149.548	238.363	245.033	210.982	0.323871	9.17107	2.75e-13	1.37e-11	-	12	41725463	41730865	+	5403	-	PF00858:Amiloride-sensitive sodium channel	-
ENSSSCG00000025221	479.005	547.399	531.09	2784.29	1823.34	1778.47	2128.7	519.165	2.03561	3.07e-13	1.53e-11	PAXIP1	18	3066854	3113753	+	6533	protein_coding	PF00533:BRCA1 C Terminus (BRCT) domain|PF12738:twin BRCT domain|PF16770:Regulator of Ty1 transposition protein 107 BRCT domain	-
ENSSSCG00000022258	4.85806	0	0	127.739	749.278	867.717	581.578	1.61935	8.45376	3.22e-13	1.59e-11	-	17	47579012	47583115	+	2816	protein_coding	PF00095:WAP-type (Whey Acidic Protein) 'four-disulfide core'	-
ENSSSCG00000023010	36.9213	140.982	127.688	1094.61	2199.4	2177.2	1823.74	101.864	4.16303	3.26e-13	1.61e-11	TMOD1	1	239375160	239467763	+	3124	protein_coding	PF03250:Tropomodulin	-
novel.898	0.971612	0.97229	0	135.009	190.881	181.799	169.229	0.647967	7.96481	3.35e-13	1.65e-11	-	14	27894260	28075830	-	1443	-	PF15705:Mature oligodendrocyte transmembrane protein, TMEM132D, N-term	-
novel.2105	3.88645	0.97229	1.12998	69.5814	116.808	122.078	102.822	1.99624	5.66494	3.73e-13	1.83e-11	-	5	104163943	104166454	-	764	-	-	-
ENSSSCG00000016662	12.631	8.75061	4.51992	308.443	150.045	122.956	193.815	8.63383	4.47529	3.83e-13	1.88e-11	TBX20	18	38635526	38677132	+	1922	protein_coding	PF00907:T-box	T-box
novel.380	0	1.94458	6.77988	112.161	519.461	500.606	377.409	2.90815	7.06132	4e-13	1.95e-11	-	10	67203608	67206506	-	1947	-	-	-
ENSSSCG00000028172	8.74451	10.6952	5.6499	86.1978	83.5696	93.9734	87.9136	8.3632	3.38104	4.33e-13	2.11e-11	FAM78A	1	271242331	271257555	-	4029	protein_coding	-	-
ENSSSCG00000031531	571.308	525.036	484.761	195.243	188.032	205.512	196.262	527.035	-1.42523	4.7e-13	2.28e-11	TSPAN10	12	1237868	1448042	-	3297	protein_coding	PF00335:Tetraspanin family	-
ENSSSCG00000013343	0	0	0	79.9667	148.146	134.373	120.829	0	9.32884	4.84e-13	2.35e-11	SLC17A6	2	37096815	37137777	-	5716	protein_coding	PF07690:Major Facilitator Superfamily	-
ENSSSCG00000008560	0	0	1.12998	140.201	249.759	214.294	201.418	0.37666	9.10404	5.27e-13	2.54e-11	DPYSL5	3	112155542	112252968	-	4686	protein_coding	PF01979:Amidohydrolase family	-
ENSSSCG00000014587	0	0	0	67.5043	263.054	264.355	198.305	0	10.0433	5.78e-13	2.78e-11	-	9	1410742	1411668	-	927	protein_coding	PF13853:Olfactory receptor	-
ENSSSCG00000038835	0	0	1.12998	167.203	155.743	195.851	172.933	0.37666	8.88389	6.08e-13	2.92e-11	SOX1	11	77986200	77987354	+	1155	protein_coding	PF00505:HMG (high mobility group) box|PF12336:SOX transcription factor	HMG
ENSSSCG00000014934	1806.23	2135.15	2039.61	5122.02	4947.7	4404.45	4824.73	1993.66	1.27501	6.47e-13	3.1e-11	CHORDC1	9	23183802	23209543	-	6683	protein_coding	PF04969:CS domain|PF04968:CHORD	-
ENSSSCG00000038971	0	0	0	186.935	101.613	93.0951	127.214	0	9.40142	6.51e-13	3.11e-11	ST8SIA3	1	106683632	106697980	+	7041	protein_coding	PF00777:Glycosyltransferase family 29 (sialyltransferase)	-
ENSSSCG00000023165	57.3251	118.619	137.857	641.81	867.035	879.134	795.993	104.601	2.92986	6.56e-13	3.12e-11	SEMA7A	7	59094971	59120257	+	4507	protein_coding	PF01403:Sema domain	-
ENSSSCG00000013358	0	1.94458	1.12998	167.203	110.16	95.7299	124.364	1.02485	6.92851	6.79e-13	3.22e-11	PTPN5	2	40458863	40523363	+	5392	protein_coding	PF00102:Protein-tyrosine phosphatase	-
ENSSSCG00000014219	14.5742	18.4735	37.2893	185.897	327.631	294.216	269.248	23.4457	3.53175	7.09e-13	3.36e-11	CDO1	2	119927724	119940951	-	1881	protein_coding	PF05995:Cysteine dioxygenase type I	-
novel.2591	1.94322	1.94458	1.12998	114.238	80.7207	70.2605	88.4064	1.67259	5.70419	7.33e-13	3.46e-11	-	8	73137474	73138138	+	472	-	-	-
novel.2351	0	0.97229	6.77988	211.86	145.297	129.104	162.087	2.58406	6.04013	7.41e-13	3.49e-11	-	6	100778340	100809259	-	2576	-	-	-
ENSSSCG00000012039	0	0	1.12998	555.613	179.485	184.434	306.51	0.37666	9.70878	7.57e-13	3.56e-11	OLIG2	13	196599822	196600793	+	972	protein_coding	PF00010:Helix-loop-helix DNA-binding domain	bHLH
ENSSSCG00000037508	6997.55	6560.04	6431.84	2113.4	2537.48	2816.57	2489.15	6663.14	-1.42041	8.01e-13	3.76e-11	GSN	1	261295717	261376583	+	7995	protein_coding	PF00626:Gelsolin repeat	-
ENSSSCG00000032686	4.85806	9.7229	5.6499	344.791	120.606	122.078	195.825	6.74362	4.85464	8.42e-13	3.94e-11	RUNX3	6	82528975	82560557	-	6019	protein_coding	PF00853:Runt domain|PF08504:Runx inhibition domain	Runt
novel.1033	0	0	1.12998	114.238	346.624	370.624	277.162	0.37666	9.56452	8.77e-13	4.09e-11	-	15	139414099	139422020	+	7922	-	-	-
ENSSSCG00000025667	26.2335	31.1133	24.8595	152.664	132.952	127.347	137.654	27.4021	2.32511	9.74e-13	4.53e-11	FBXO2	6	71740302	71749434	-	3228	protein_coding	PF12937:F-box-like	-
novel.3081	0	0	1.12998	121.508	278.249	261.72	220.492	0.37666	9.23461	9.9e-13	4.59e-11	-	Y	5594638	5602774	+	1362	-	-	-
novel.4	0	0	0	70.6199	151.945	159.843	127.469	0	9.40612	1.04e-12	4.81e-11	-	1	1394356	1397361	+	3006	-	-	-
ENSSSCG00000026784	1141.64	1126.88	1103.99	2205.83	2216.49	2154.36	2192.23	1124.17	0.963415	1.05e-12	4.84e-11	LMNB2	2	76125920	76146733	+	6155	protein_coding	PF00932:Lamin Tail Domain|PF00038:Intermediate filament protein	-
ENSSSCG00000004875	1192.17	975.207	1117.55	383.217	421.647	444.397	416.42	1094.97	-1.39425	1.09e-12	5.02e-11	CYB5A	1	149737537	149783623	+	3189	protein_coding	-	-
ENSSSCG00000009309	1026.99	968.401	935.623	437.22	449.187	408.389	431.599	977.006	-1.17912	1.15e-12	5.28e-11	-	11	5065954	5093517	+	589	protein_coding	-	-
ENSSSCG00000010962	21.3755	8.75061	12.4298	120.469	257.357	222.199	200.008	14.1853	3.81544	1.17e-12	5.34e-11	FRMD3	10	31416757	31749639	+	7121	protein_coding	PF00373:FERM central domain|PF09380:FERM C-terminal PH-like domain|PF08736:FERM adjacent (FA)|PF09379:FERM N-terminal domain	-
ENSSSCG00000022274	3.88645	0.97229	0	190.051	99.7138	94.8516	128.205	1.61958	6.25567	1.17e-12	5.34e-11	SLC18A3	14	90113844	90115430	+	1587	protein_coding	PF07690:Major Facilitator Superfamily	-
ENSSSCG00000013119	71.8993	88.4784	76.8386	252.362	339.027	331.981	307.79	79.0721	1.96094	1.28e-12	5.84e-11	STX3	2	11681361	11740744	-	6965	protein_coding	PF05739:SNARE domain|PF00804:Syntaxin	-
ENSSSCG00000010169	196.266	118.619	117.518	900.404	739.781	628.831	756.339	144.134	2.39024	1.32e-12	5.99e-11	SIPA1L2	14	58116745	58352504	+	8892	protein_coding	PF11881:C-terminal domain of SPAR protein|PF02145:Rap/ran-GAP	-
ENSSSCG00000011596	182.663	1256.2	1430.55	29674.9	27072.8	25421.1	27389.6	956.472	4.83987	1.34e-12	6.09e-11	TRH	13	69362296	69366306	+	3330	protein_coding	PF05438:Thyrotropin-releasing hormone (TRH)	-
novel.2909	0	0	0	407.103	103.512	109.782	206.799	0	10.1028	1.43e-12	6.48e-11	-	AEMK02000465.1	668399	682099	-	2327	-	-	-
novel.1872	23.3187	8.75061	12.4298	286.634	160.492	160.721	202.615	14.833	3.76765	1.44e-12	6.51e-11	-	4	129904190	129912027	+	3596	-	-	-
ENSSSCG00000027860	213.755	175.984	188.707	27.0017	40.8352	44.7911	37.5427	192.815	-2.35529	1.58e-12	7.13e-11	ERAP2	2	103510717	103564435	+	7623	protein_coding	PF11838:ERAP1-like C-terminal domain|PF01433:Peptidase family M1 domain	-
ENSSSCG00000016626	0	0	0	83.0823	91.1669	93.9734	89.4075	0	8.89396	1.59e-12	7.14e-11	CFTR	18	28627719	28819815	-	6830	protein_coding	PF00005:ABC transporter|PF00664:ABC transporter transmembrane region|PF14396:Cystic fibrosis TM conductance regulator (CFTR), regulator domain	-
ENSSSCG00000026407	41.7793	38.8916	37.2893	1163.15	356.121	373.259	630.844	39.3201	4.00317	1.6e-12	7.15e-11	NCCRP1	6	47926785	47930101	+	1473	protein_coding	PF04300:F-box associated region	-
ENSSSCG00000003017	1330.14	1321.34	1418.12	7811.81	4717.89	4732.92	5754.21	1356.53	2.08467	1.64e-12	7.3e-11	TGFB1	6	49330418	49348198	-	4983	protein_coding	PF00688:TGF-beta propeptide|PF00019:Transforming growth factor beta like domain	-
ENSSSCG00000033873	238.045	183.763	197.746	3107.28	1270.64	1284.01	1887.31	206.518	3.19174	1.69e-12	7.52e-11	TRMT44	8	2682542	2708379	-	2208	protein_coding	PF07757:Predicted AdoMet-dependent methyltransferase	-
ENSSSCG00000033189	1.94322	0.97229	2.25996	176.55	81.6703	79.043	112.421	1.72516	6.04086	1.71e-12	7.58e-11	FAM107A	13	40276899	40308008	-	3422	protein_coding	PF06625:Protein of unknown function (DUF1151)	-
ENSSSCG00000030256	1.94322	4.86145	2.25996	90.352	77.8717	63.2344	77.1527	3.02154	4.66068	1.78e-12	7.9e-11	ZNF790	6	46642040	46643808	+	1488	protein_coding	PF00096:Zinc finger, C2H2 type	zf-C2H2
ENSSSCG00000021328	2535.91	1873.6	1832.83	12571.4	7679.86	8269.66	9506.97	2080.78	2.19177	1.89e-12	8.36e-11	PCSK1N	X	42946869	42952284	-	1922	protein_coding	PF07259:ProSAAS precursor	-
ENSSSCG00000008334	258.449	269.324	273.455	593	625.823	618.292	612.371	267.076	1.1976	1.95e-12	8.58e-11	MXD1	3	72517837	72545288	-	5693	protein_coding	PF00010:Helix-loop-helix DNA-binding domain	bHLH
ENSSSCG00000035817	0	0	0	383.217	107.311	97.4864	196.005	0	10.0254	1.99e-12	8.73e-11	PDX1	11	5303609	5310843	+	3855	protein_coding	PF00046:Homeobox domain	Homeobox
novel.2047	0	0	0	73.7355	111.11	99.2429	94.696	0	8.97716	1.99e-12	8.73e-11	-	5	1297943	1304505	-	2958	-	-	-
novel.2688	0	0	0	239.9	112.059	79.043	143.667	0	9.57696	2e-12	8.75e-11	-	9	263940	267978	+	4039	-	PF08333:Protein of unknown function (DUF1725)	-
ENSSSCG00000025206	595.598	353.913	311.874	4251.73	2565.97	2322.99	3046.9	420.462	2.85683	2.18e-12	9.53e-11	RNF19B	6	89224379	89257057	-	3146	protein_coding	PF01485:IBR domain, a half RING-finger domain	-
ENSSSCG00000012050	7395.91	6353.91	6530.15	3028.35	3114.87	3235.49	3126.24	6759.99	-1.11257	2.21e-12	9.62e-11	RCAN1	13	198106257	198205629	-	2979	protein_coding	PF04847:Calcipressin	-
ENSSSCG00000008562	2048.16	1915.41	1770.68	3934.98	4334.23	4237.58	4168.93	1911.42	1.12492	2.25e-12	9.77e-11	SLC35F6	3	112280658	112296868	-	3739	protein_coding	PF06027:Solute carrier family 35	-
ENSSSCG00000009664	1245.61	729.217	766.126	3578.77	4430.14	4657.39	4222.1	913.65	2.20809	2.39e-12	1.03e-10	PTK2B	14	11065211	11197166	+	8275	protein_coding	PF07714:Protein tyrosine kinase|PF00373:FERM central domain	-
ENSSSCG00000011158	4374.2	4924.65	4780.94	9453.72	9589.62	10347.6	9796.98	4693.26	1.06179	2.43e-12	1.05e-10	PFKP	10	67021453	67082534	-	4097	protein_coding	PF00365:Phosphofructokinase	-
ENSSSCG00000031819	114.65	273.213	364.983	2125.87	2310.51	2450.33	2295.57	250.949	3.19431	2.44e-12	1.05e-10	TP53I11	2	17448283	17465795	+	3063	protein_coding	PF14936:Tumour protein p53-inducible protein 11	-
ENSSSCG00000037420	227.357	252.795	233.906	1159	827.15	736.857	907.668	238.019	1.93061	2.44e-12	1.05e-10	TMEM170B	7	8093874	8127427	+	3836	protein_coding	PF10190:Putative transmembrane protein 170	-
ENSSSCG00000039496	12.631	4.86145	1.12998	779.935	218.421	213.416	403.924	6.20746	6.00768	2.59e-12	1.11e-10	OTOS	15	139269024	139269916	-	288	protein_coding	-	-
ENSSSCG00000008081	18.4606	18.4735	11.2998	2185.06	323.832	296.85	935.249	16.078	5.85941	2.63e-12	1.13e-10	BARX1	3	43285117	43288103	-	765	protein_coding	PF00046:Homeobox domain	Homeobox
ENSSSCG00000010387	0	2.91687	0	90.352	113.009	109.782	104.381	0.97229	6.68666	2.69e-12	1.15e-10	FAM170B	14	89752705	89754922	-	852	protein_coding	-	-
ENSSSCG00000001775	0	0	0	129.816	88.3179	75.53	97.888	0	9.02326	2.79e-12	1.19e-10	MINAR1	7	48500250	48539300	+	10685	protein_coding	PF06789:Uncharacterised protein family (UPF0258)	-
ENSSSCG00000017978	0	0	1.12998	138.124	166.19	136.13	146.815	0.37666	8.64733	2.86e-12	1.21e-10	ALOX15B	12	53271556	53281564	+	3020	protein_coding	PF00305:Lipoxygenase|PF01477:PLAT/LH2 domain	-
ENSSSCG00000004858	0	0	0	146.432	85.469	79.043	103.648	0	9.10575	2.94e-12	1.25e-10	SALL3	1	146256729	146273707	-	3957	protein_coding	-	zf-C2H2
ENSSSCG00000028225	1435.07	2213.9	2064.47	8196.06	6715.96	6348.03	7086.69	1904.48	1.89575	3.05e-12	1.29e-10	DICER1	7	116361678	116436396	-	11148	protein_coding	PF02170:PAZ domain|PF00271:Helicase conserved C-terminal domain|PF03368:Dicer dimerisation domain|PF00636:Ribonuclease III domain|PF00270:DEAD/DEAH box helicase	-
novel.345	0	0	0	56.0805	212.723	214.294	161.033	0	9.74307	3.22e-12	1.36e-10	-	10	67115938	67121281	+	5344	-	-	-
ENSSSCG00000031933	0	0	1.12998	456.952	162.391	144.034	254.459	0.37666	9.44018	3.27e-12	1.38e-10	-	AEMK02000569.1	351630	360840	+	879	protein_coding	PF03826:OAR domain|PF00046:Homeobox domain	Homeobox
ENSSSCG00000012755	0	0	1.12998	119.431	253.558	167.747	180.245	0.37666	8.94364	3.34e-12	1.4e-10	GABRQ	X	123834900	123855252	+	7364	protein_coding	PF02932:Neurotransmitter-gated ion-channel transmembrane region|PF02931:Neurotransmitter-gated ion-channel ligand binding domain	-
ENSSSCG00000016652	31.0916	6.80603	12.4298	204.59	531.807	526.075	420.824	16.7758	4.64566	3.34e-12	1.4e-10	LRRN3	18	34425836	34465665	-	3587	protein_coding	PF07679:Immunoglobulin I-set domain|PF00041:Fibronectin type III domain|PF13855:Leucine rich repeat	-
novel.1086	0	0	0	66.4658	105.412	141.399	104.426	0	9.11869	3.67e-12	1.53e-10	-	15	135321367	135329876	-	2400	-	-	-
novel.1594	0	0.97229	4.51992	83.0823	98.7641	86.0691	89.3052	1.83074	5.69079	3.77e-12	1.57e-10	-	3	5580669	5585617	+	1740	-	-	-
ENSSSCG00000031324	1.94322	0	1.12998	157.856	93.0662	88.7038	113.209	1.0244	6.79287	3.95e-12	1.64e-10	ZYG11A	6	159349200	159396952	-	2271	protein_coding	-	-
ENSSSCG00000021036	4.85806	1.94458	6.77988	162.01	103.512	72.017	112.513	4.52751	4.65295	3.99e-12	1.66e-10	RAB3B	6	160194484	160255632	+	4820	protein_coding	PF00071:Ras family	-
ENSSSCG00000003045	0	0	0	164.087	82.62	79.9213	108.876	0	9.17676	4.11e-12	1.7e-10	-	6	49895083	49931417	+	7693	protein_coding	PF13246:Cation transport ATPase (P-type)|PF00689:Cation transporting ATPase, C-terminus|PF00122:E1-E2 ATPase|PF00690:Cation transporter/ATPase, N-terminus	-
ENSSSCG00000038618	29.1484	19.4458	11.2998	174.473	150.045	153.695	159.404	19.9647	2.98662	4.81e-12	1.99e-10	RFLNB	12	47307747	47313588	+	660	protein_coding	PF15068:FAM101 family	-
ENSSSCG00000014286	4.85806	2.91687	0	114.238	73.1234	86.9473	91.4363	2.59164	5.09347	5.18e-12	2.13e-10	SOWAHA	2	135139272	135142884	+	3613	protein_coding	PF12796:Ankyrin repeats (3 copies)	-
ENSSSCG00000032332	766.602	761.303	776.296	1539.1	1630.56	1496.55	1555.4	768.067	1.01801	5.27e-12	2.16e-10	SOCS4	1	184379016	184398896	+	6493	protein_coding	PF07525:SOCS box|PF12610:Suppressor of cytokine signalling|PF00017:SH2 domain	-
ENSSSCG00000010959	0.971612	0	0	105.93	191.83	185.312	161.024	0.323871	8.78133	5.44e-12	2.23e-10	NTRK2	10	30032176	30429882	-	10409	protein_coding	PF13855:Leucine rich repeat|PF16920:Tyrosine-protein kinase receptor C2 Ig-like domain|PF07679:Immunoglobulin I-set domain|PF01462:Leucine rich repeat N-terminal domain|PF07714:Protein tyrosine kinase	-
ENSSSCG00000032115	283.711	209.042	247.465	1210.92	794.861	897.578	967.788	246.74	1.97147	5.45e-12	2.23e-10	OSGIN1	6	4641956	4653497	-	2779	protein_coding	PF07992:Pyridine nucleotide-disulphide oxidoreductase	-
ENSSSCG00000005490	2.91484	19.4458	10.1698	270.017	194.679	180.921	215.206	10.8435	4.30926	5.69e-12	2.32e-10	WHRN	1	255009095	255095329	-	5023	protein_coding	PF00595:PDZ domain (Also known as DHR or GLGF)	-
ENSSSCG00000007754	41.7793	9.7229	16.9497	257.555	480.525	548.032	428.704	22.8173	4.2291	5.76e-12	2.34e-10	ITGAM	3	17134864	17265533	-	17653	protein_coding	PF01839:FG-GAP repeat|PF08441:Integrin alpha|PF00092:von Willebrand factor type A domain	-
ENSSSCG00000015526	0	1.94458	3.38994	582.614	129.153	113.295	275.021	1.77817	7.30796	5.86e-12	2.38e-10	NPHS2	9	121218369	121236133	-	1116	protein_coding	PF01145:SPFH domain / Band 7 family	-
ENSSSCG00000006056	0	0	1.12998	112.161	175.686	150.182	146.01	0.37666	8.63993	6.03e-12	2.44e-10	ODF1	4	34510946	34520647	-	1112	protein_coding	-	-
novel.186	0	0	0	200.436	79.771	82.5561	120.921	0	9.32822	6.35e-12	2.57e-10	-	1	243485	244306	-	822	-	-	-
ENSSSCG00000004746	4.85806	0.97229	1.12998	116.315	74.0731	76.4083	88.9322	2.32011	5.23421	6.45e-12	2.6e-10	ITPKA	1	129867642	129875639	-	1293	protein_coding	PF03770:Inositol polyphosphate kinase	-
ENSSSCG00000009351	48.5806	23.335	19.2097	778.896	349.473	295.094	474.488	30.3751	3.96145	6.48e-12	2.61e-10	MAB21L1	11	11520021	11521136	-	1116	protein_coding	PF03281:Mab-21 protein	-
ENSSSCG00000012101	1.94322	2.91687	5.6499	90.352	64.5765	68.504	74.4775	3.50333	4.43885	6.51e-12	2.61e-10	-	X	5165698	5363002	-	1965	protein_coding	PF00095:WAP-type (Whey Acidic Protein) 'four-disulfide core'|PF00041:Fibronectin type III domain	-
novel.1647	0	0	1.12998	104.891	212.723	170.382	162.665	0.37666	8.7958	6.61e-12	2.65e-10	-	3	70883016	70890358	+	2948	-	-	-
ENSSSCG00000009655	184.606	285.853	296.055	910.789	1381.75	1273.47	1188.67	255.505	2.21868	6.69e-12	2.67e-10	EBF2	14	9816985	10026037	-	5351	protein_coding	PF01833:IPT/TIG domain|PF16423:Transcription factor COE1 helix-loop-helix domain|PF16422:Transcription factor COE1 DNA-binding domain	COE
ENSSSCG00000013916	134.083	49.5868	73.4487	926.367	673.305	610.388	736.687	85.706	3.10258	6.86e-12	2.74e-10	COMP	2	59061459	59068846	+	2271	protein_coding	PF07645:Calcium-binding EGF domain|PF02412:Thrombospondin type 3 repeat|PF05735:Thrombospondin C-terminal region|PF11598:Cartilage oligomeric matrix protein	-
ENSSSCG00000039555	1540.98	1677.2	1617	3077.16	3114.87	3129.23	3107.08	1611.73	0.946982	6.89e-12	2.74e-10	JOSD1	5	9321932	9335034	+	4217	protein_coding	PF02099:Josephin	-
ENSSSCG00000012273	1050.31	1249.39	1223.77	2656.56	2527.98	2684.83	2623.12	1174.49	1.15938	7e-12	2.78e-10	USP11	X	41851598	41866442	+	3875	protein_coding	PF14533:Ubiquitin-specific protease C-terminal|PF00443:Ubiquitin carboxyl-terminal hydrolase|PF06337:DUSP domain|PF14836:Ubiquitin-like domain	-
ENSSSCG00000023014	0	0	0	65.4273	113.009	86.0691	88.1684	0	8.87401	7.12e-12	2.82e-10	-	12	19270975	19284170	-	3252	protein_coding	PF07686:Immunoglobulin V-set domain	-
ENSSSCG00000021584	1.94322	1.94458	1.12998	98.6602	63.6269	66.7474	76.3448	1.67259	5.49279	7.25e-12	2.87e-10	CDK5R2	15	120985257	120986354	+	1098	protein_coding	PF03261:Cyclin-dependent kinase 5 activator protein	-
ENSSSCG00000015907	5.82967	0.97229	0	348.945	115.858	145.79	203.531	2.26732	6.4508	7.29e-12	2.88e-10	GALNT3	15	72293504	72342978	-	4393	protein_coding	PF00652:Ricin-type beta-trefoil lectin domain|PF00535:Glycosyl transferase family 2	-
ENSSSCG00000016219	0	0	2.25996	86.1978	363.718	371.502	273.806	0.75332	8.62239	7.44e-12	2.93e-10	-	15	121364661	121372054	-	1325	protein_coding	PF14948:RESP18 domain	-
novel.1185	0	0	0	55.042	140.549	175.651	123.747	0	9.3634	7.58e-12	2.98e-10	-	16	79055084	79060651	-	1754	-	-	-
ENSSSCG00000036091	629.605	561.983	528.83	208.744	226.968	233.616	223.109	573.473	-1.3617	7.72e-12	3.03e-10	MORC4	X	87369319	87427370	-	4064	protein_coding	PF13589:Histidine kinase-, DNA gyrase B-, and HSP90-like ATPase|PF07496:CW-type Zinc Finger	-
ENSSSCG00000022312	0.971612	0	5.6499	130.855	109.21	86.9473	109.004	2.20717	5.70121	7.85e-12	3.07e-10	RHPN2	6	42820565	42891346	-	3270	protein_coding	PF03097:BRO1-like domain|PF02185:Hr1 repeat	-
ENSSSCG00000011014	39.8361	118.619	119.778	696.852	1823.34	1991.88	1504.02	92.7444	4.02046	7.98e-12	3.11e-10	BAMBI	10	40053341	40060319	+	4679	protein_coding	PF06211:BMP and activin membrane-bound inhibitor (BAMBI) N-terminal domain	-
novel.1242	0	0	2.25996	140.201	113.959	118.565	124.241	0.75332	7.5027	8.06e-12	3.14e-10	-	17	62039108	62042265	+	1783	-	-	-
ENSSSCG00000005844	4.85806	0	1.12998	331.29	116.808	115.93	188.009	1.99601	6.53941	8.19e-12	3.18e-10	NRARP	AEMK02000682.1	614254	614598	+	345	protein_coding	PF12796:Ankyrin repeats (3 copies)	-
novel.872	2.91484	2.91687	2.25996	68.5429	67.4255	55.3301	63.7662	2.69722	4.55371	8.88e-12	3.44e-10	-	14	130694386	130697271	+	1345	-	-	-
ENSSSCG00000022230	1341.8	740.885	844.095	4953.78	4312.38	3928.44	4398.2	975.592	2.17239	9.29e-12	3.59e-10	CD9	5	64420179	64459820	-	1244	protein_coding	PF00335:Tetraspanin family	-
ENSSSCG00000017918	331.32	354.886	419.222	1314.78	1052.22	995.942	1120.98	368.476	1.60555	1.01e-11	3.9e-10	ARRB2	12	52160624	52170582	-	3484	protein_coding	PF00339:Arrestin (or S-antigen), N-terminal domain|PF02752:Arrestin (or S-antigen), C-terminal domain	-
ENSSSCG00000016317	472.204	561.983	649.738	1497.56	1759.71	1940.95	1732.74	561.308	1.62684	1.06e-11	4.06e-10	AGAP1	15	135442422	135992011	+	4316	protein_coding	PF01412:Putative GTPase activating protein for Arf|PF00071:Ras family|PF00169:PH domain|PF12796:Ankyrin repeats (3 copies)	-
ENSSSCG00000005762	0	0	2.25996	294.942	130.103	123.834	182.96	0.75332	8.04882	1.11e-11	4.25e-10	KCNT1	AEMK02000682.1	1756889	1799922	-	7970	protein_coding	PF03493:Calcium-activated BK potassium channel alpha subunit|PF07885:Ion channel	-
ENSSSCG00000007032	591.712	2340.3	2180.86	15651.7	34146.7	32720.3	27506.2	1704.29	4.01256	1.11e-11	4.26e-10	PLAT	17	11196253	11210458	-	1686	protein_coding	PF00008:EGF-like domain|PF00089:Trypsin|PF00051:Kringle domain|PF00039:Fibronectin type I domain	-
ENSSSCG00000012528	95.218	152.649	152.547	489.147	679.003	601.605	589.918	133.472	2.14527	1.11e-11	4.26e-10	BEX3	X	84300614	84302168	+	822	protein_coding	PF04538:Brain expressed X-linked like family	-
ENSSSCG00000005286	123.395	120.564	88.1384	734.239	476.727	437.371	549.446	110.699	2.30926	1.27e-11	4.83e-10	CEP78	1	231081100	231113362	+	3128	protein_coding	-	-
ENSSSCG00000015854	1.94322	0.97229	0	73.7355	127.254	90.4604	97.1499	0.971838	6.58422	1.29e-11	4.92e-10	OCA2	15	56657598	56869920	+	3281	protein_coding	PF03600:Citrate transporter	-
ENSSSCG00000027954	0	0	0	143.317	80.7207	64.9909	96.3428	0	9.00019	1.3e-11	4.94e-10	NMU	8	54951641	54978583	-	1571	protein_coding	PF02070:Neuromedin U	-
ENSSSCG00000016290	10.6877	0	3.38994	391.525	199.428	201.121	264.024	4.69256	5.80688	1.3e-11	4.94e-10	EFHD1	15	133120038	133170498	+	3452	protein_coding	PF13499:EF-hand domain pair	-
ENSSSCG00000033648	32.0632	20.4181	16.9497	128.777	195.629	167.747	164.051	23.1437	2.82005	1.37e-11	5.17e-10	-	3	4362809	4390360	+	8704	protein_coding	PF00096:Zinc finger, C2H2 type|PF01352:KRAB box	zf-C2H2
ENSSSCG00000029598	28.1768	4.86145	5.6499	600.269	298.192	309.146	402.536	12.896	4.95623	1.49e-11	5.62e-10	FAM124A	11	16572302	16658103	-	4868	protein_coding	PF15067:FAM124 family	-
ENSSSCG00000023215	0	0.97229	3.38994	62.3117	203.226	163.356	142.964	1.45408	6.68702	1.58e-11	5.95e-10	MAOB	X	39025969	39144390	-	2633	protein_coding	PF01593:Flavin containing amine oxidoreductase	-
ENSSSCG00000017445	0	0	0	42.5797	208.924	293.337	181.614	0	9.91652	1.61e-11	6.07e-10	-	12	21139382	21142823	+	1269	protein_coding	PF00038:Intermediate filament protein	-
ENSSSCG00000031251	945.379	1000.49	992.122	2280.61	1965.79	2035.8	2094.06	979.329	1.09637	1.66e-11	6.23e-10	DDA1	2	60367172	60376925	-	1820	protein_coding	PF10172:Det1 complexing ubiquitin ligase	-
ENSSSCG00000026695	0	0	0	41.5411	252.608	221.32	171.823	0	9.8365	1.81e-11	6.79e-10	TNFSF14	2	72479215	72483909	+	1814	protein_coding	PF00229:TNF(Tumour Necrosis Factor) family	-
ENSSSCG00000026383	2382.39	2130.29	2081.42	600.269	824.301	830.83	751.8	2198.03	-1.54742	1.91e-11	7.12e-10	NRP2	15	108974684	109093525	+	11442	protein_coding	PF00629:MAM domain, meprin/A5/mu|PF00431:CUB domain|PF00754:F5/8 type C domain|PF11980:C-terminal domain of neuropilin glycoprotein	-
ENSSSCG00000035661	3.88645	0.97229	0	91.3905	72.1738	72.8952	78.8198	1.61958	5.55019	1.93e-11	7.2e-10	-	1	919554	924549	-	3135	lincRNA	-	-
ENSSSCG00000008664	8.74451	43.753	38.4193	351.023	538.454	514.658	468.045	30.3056	3.95165	2e-11	7.44e-10	LRATD1	3	122717000	122720657	-	2679	protein_coding	-	-
ENSSSCG00000033113	1541.95	1396.21	1427.16	2786.37	2857.51	2866.63	2836.84	1455.11	0.963118	2.15e-11	7.97e-10	CHMP7	14	7389791	7405751	+	5496	protein_coding	PF03357:Snf7	-
ENSSSCG00000009169	4.85806	7.77832	14.6897	303.25	125.354	122.078	183.561	9.1087	4.34628	2.18e-11	8.07e-10	SLC39A8	8	118604959	118685168	+	4369	protein_coding	PF02535:ZIP Zinc transporter	-
ENSSSCG00000013491	4.85806	6.80603	9.03984	89.3134	69.3248	68.504	75.7141	6.90131	3.4673	2.19e-11	8.09e-10	TJP3	2	74936613	74971531	-	4989	protein_coding	PF07653:Variant SH3 domain|PF00625:Guanylate kinase|PF00595:PDZ domain (Also known as DHR or GLGF)	-
ENSSSCG00000015048	3.88645	0	0	151.625	81.6703	106.269	113.188	1.29548	6.39657	2.22e-11	8.18e-10	DRD2	9	41067491	41135271	-	4443	protein_coding	PF00001:7 transmembrane receptor (rhodopsin family)	-
ENSSSCG00000001422	273.023	275.158	237.296	93.4675	82.62	88.7038	88.2638	261.826	-1.57006	2.22e-11	8.18e-10	C2	7	24020323	24034120	+	2919	protein_coding	PF00092:von Willebrand factor type A domain|PF00084:Sushi repeat (SCR repeat)|PF00089:Trypsin	-
ENSSSCG00000034880	56.3535	45.6976	33.8994	436.182	233.615	259.085	309.627	45.3168	2.76862	2.25e-11	8.28e-10	FOXD2	6	164112645	164114099	-	1455	protein_coding	PF00250:Forkhead domain	Fork_head
ENSSSCG00000014137	2.91484	0.97229	1.12998	149.548	71.2241	67.6257	96.1326	1.67237	5.827	2.29e-11	8.4e-10	HAPLN1	2	91857498	91935490	-	4943	protein_coding	PF07686:Immunoglobulin V-set domain|PF00193:Extracellular link domain	-
ENSSSCG00000005948	0.971612	1.94458	0	124.623	89.2676	69.3822	94.4244	0.972064	6.54183	2.37e-11	8.66e-10	TG	4	8158497	8382392	-	8079	protein_coding	PF00086:Thyroglobulin type-1 repeat|PF07699:Putative ephrin-receptor like|PF00135:Carboxylesterase family	-
ENSSSCG00000031877	165.174	383.082	324.304	1580.64	1627.71	1709.96	1639.44	290.853	2.49515	2.38e-11	8.69e-10	ABHD8	2	60380705	60388983	+	2038	protein_coding	PF00561:alpha/beta hydrolase fold	-
ENSSSCG00000023320	2.91484	0.97229	11.2998	97.6216	463.432	454.058	338.371	5.06231	6.08962	2.4e-11	8.74e-10	CYP3A39	3	6615343	6892457	+	10596	protein_coding	PF00067:Cytochrome P450	-
ENSSSCG00000015617	18.4606	17.5012	14.6897	751.894	169.988	216.929	379.604	16.8839	4.48864	2.47e-11	8.97e-10	G0S2	9	133287325	133287742	-	418	protein_coding	PF15103:G0/G1 switch protein 2	-
ENSSSCG00000013556	0	0	1.12998	59.1961	450.136	422.441	310.591	0.37666	9.72863	2.48e-11	8.99e-10	ADGRE1	2	72217039	72306013	-	6667	protein_coding	PF07645:Calcium-binding EGF domain|PF00002:7 transmembrane receptor (Secretin family)|PF01825:GPCR proteolysis site, GPS, motif	-
ENSSSCG00000007112	41.7793	162.372	171.757	2319.03	1435.88	1438.58	1731.17	125.303	3.78915	2.59e-11	9.36e-10	PAX1	17	29422129	29430904	+	1335	protein_coding	PF00292:'Paired box' domain	PAX
novel.1355	4.85806	0	2.25996	64.3887	253.558	266.99	194.979	2.37267	6.35926	2.65e-11	9.58e-10	-	18	52750678	52755227	-	3757	-	-	-
novel.190	0	0	0	56.0805	80.7207	83.4343	73.4118	0	8.61017	2.77e-11	9.98e-10	-	1	1444808	1449420	-	4613	-	-	-
ENSSSCG00000031321	420.708	1355.37	1345.81	10358.3	9111.94	9635.35	9701.86	1040.63	3.22093	2.78e-11	1e-09	NR4A1	5	17399324	17411053	+	5191	protein_coding	PF00104:Ligand-binding domain of nuclear hormone receptor|PF00105:Zinc finger, C4 type (two domains)	NGFIB-like
ENSSSCG00000040828	710.249	830.335	867.824	2214.14	2051.25	1806.57	2023.99	802.803	1.33421	2.88e-11	1.03e-09	-	6	57239708	57258115	-	3973	protein_coding	PF00096:Zinc finger, C2H2 type|PF01352:KRAB box	zf-C2H2
novel.926	0	0	0	75.8126	76.9221	57.9649	70.2332	0	8.54468	2.98e-11	1.06e-09	-	14	81276681	81322741	-	848	-	-	-
novel.2055	2.91484	0.97229	1.12998	100.737	66.4759	59.7214	75.6448	1.67237	5.47999	2.98e-11	1.06e-09	-	5	9041557	9054150	-	1717	-	-	-
ENSSSCG00000014436	21.3755	35.0024	37.2893	160.972	159.542	149.304	156.606	31.2224	2.33085	2.98e-11	1.06e-09	ARHGEF37	2	150678941	150738081	+	4910	protein_coding	PF00621:RhoGEF domain|PF03114:BAR domain|PF14604:Variant SH3 domain	-
ENSSSCG00000000951	814.211	846.864	861.044	7598.91	3758.73	3462.96	4940.2	840.707	2.55485	3.06e-11	1.09e-09	-	5	104273629	104295140	+	899	protein_coding	PF00412:LIM domain	-
ENSSSCG00000001804	62.1832	89.4507	88.1384	349.984	285.846	278.407	304.746	79.9241	1.93184	3.21e-11	1.14e-09	HOMER2	7	52001579	52096828	+	3473	protein_coding	PF00568:WH1 domain	-
ENSSSCG00000003697	255.534	58.3374	76.8386	1973.2	2067.4	1831.16	1957.26	130.237	3.90867	3.24e-11	1.15e-09	NDC80	6	103997590	104055816	-	6043	protein_coding	PF03801:HEC/Ndc80p family	-
ENSSSCG00000030156	166.146	320.856	294.925	1085.26	1314.32	1215.51	1205.03	260.642	2.20945	3.58e-11	1.27e-09	APBB1IP	10	49124642	49304347	-	3178	protein_coding	PF00169:PH domain|PF00788:Ras association (RalGDS/AF-6) domain	-
ENSSSCG00000012292	32.0632	28.1964	42.9392	511.994	253.558	204.634	323.395	34.3996	3.23504	3.65e-11	1.29e-09	SYP	X	43230500	43246751	-	4386	protein_coding	PF01284:Membrane-associating domain	-
ENSSSCG00000036306	0	0	2.25996	85.1593	160.492	144.034	129.895	0.75332	7.56165	3.75e-11	1.32e-09	-	6	61202482	61274232	-	4173	protein_coding	-	-
ENSSSCG00000010494	16.5174	22.3627	9.03984	192.128	141.499	113.295	148.974	15.9733	3.21024	3.78e-11	1.33e-09	SORBS1	14	106895765	107137767	-	9670	protein_coding	PF14604:Variant SH3 domain|PF07653:Variant SH3 domain|PF00018:SH3 domain|PF02208:Sorbin homologous domain	-
ENSSSCG00000007469	1012.42	1067.57	1111.9	2078.09	2093.04	2025.26	2065.46	1063.96	0.957195	3.83e-11	1.35e-09	PTPN1	17	52017079	52087093	+	6660	protein_coding	PF00102:Protein-tyrosine phosphatase	-
ENSSSCG00000008392	0	0	1.12998	241.977	131.052	92.2169	155.082	0.37666	8.72543	3.93e-11	1.38e-09	BCL11A	3	81197093	81296164	+	6816	protein_coding	-	zf-C2H2
ENSSSCG00000035020	0	0	0	56.0805	83.5696	70.2605	69.9702	0	8.54052	4e-11	1.4e-09	STK32B	8	5056495	5418299	-	3548	protein_coding	PF00069:Protein kinase domain	-
novel.1085	0	0	0	45.6952	121.556	127.347	98.1994	0	9.02987	4.09e-11	1.43e-09	-	15	135293962	135313548	-	2510	-	-	-
ENSSSCG00000028777	5.82967	0	2.25996	79.9667	103.512	87.8256	90.4349	2.69654	5.06043	4.15e-11	1.45e-09	MYLK4	7	1545015	1640985	-	6483	protein_coding	PF00069:Protein kinase domain	-
ENSSSCG00000002333	15.5458	1.94458	4.51992	141.24	181.384	202.877	175.167	7.33677	4.56823	4.16e-11	1.45e-09	DPF3	7	95982462	96254303	-	3421	protein_coding	PF14051:N-terminal domain of DPF2/REQ.|PF00628:PHD-finger	-
ENSSSCG00000008123	85.5019	45.6976	53.109	2122.75	572.642	582.284	1092.56	61.4362	4.15171	4.19e-11	1.46e-09	ARID5A	3	46701632	46714113	-	3477	protein_coding	PF01388:ARID/BRIGHT DNA binding domain	ARID
ENSSSCG00000030026	2.91484	1.94458	1.12998	56.0805	59.8283	64.9909	60.2999	1.99647	4.89306	4.23e-11	1.47e-09	SORCS1	14	117483029	117814879	-	3282	protein_coding	PF15902:Sortilin, neurotensin receptor 3,|PF15901:Sortilin, neurotensin receptor 3, C-terminal|PF00801:PKD domain	-
ENSSSCG00000008168	972.584	786.582	778.556	2514.28	2106.33	2079.71	2233.44	845.907	1.40037	4.44e-11	1.53e-09	RNF149	3	53032634	53067352	+	6546	protein_coding	PF13639:Ring finger domain	-
novel.1582	3.88645	7.77832	14.6897	87.2364	150.045	158.964	132.082	8.78483	3.92973	4.54e-11	1.57e-09	-	3	1023657	1028478	+	2315	-	-	-
ENSSSCG00000017462	0	0.97229	0	67.5043	300.091	242.399	203.331	0.324097	9.11761	4.55e-11	1.57e-09	KRT27	12	21677106	21682464	+	1610	protein_coding	PF00038:Intermediate filament protein	-
ENSSSCG00000004291	3176.2	3142.44	3133.43	1130.96	1365.6	1474.59	1323.72	3150.69	-1.25079	4.89e-11	1.68e-09	NT5E	1	54400789	54450181	+	3572	protein_coding	PF00149:Calcineurin-like phosphoesterase|PF02872:5'-nucleotidase, C-terminal domain	-
ENSSSCG00000016255	0	0.97229	5.6499	224.322	110.16	93.9734	142.818	2.2074	6.08019	4.98e-11	1.71e-09	DAW1	15	129220190	129271241	+	1443	protein_coding	PF00400:WD domain, G-beta repeat	-
ENSSSCG00000037501	133.111	123.481	153.677	415.411	367.516	361.841	381.59	136.756	1.48172	5.49e-11	1.88e-09	FANCF	2	36884768	36889624	+	4857	protein_coding	PF11107:Fanconi anemia group F protein (FANCF)	-
ENSSSCG00000025483	0	0	1.12998	57.1191	305.789	398.728	253.879	0.37666	9.43789	5.8e-11	1.98e-09	GREB1	3	125100936	125170789	-	5865	protein_coding	PF15782:Gene regulated by oestrogen in breast cancer	-
ENSSSCG00000006053	0	0	1.12998	61.2732	286.796	292.459	213.509	0.37666	9.18811	6.07e-11	2.07e-09	BAALC	4	33891597	33984870	-	3545	protein_coding	PF06989:BAALC N-terminus	-
novel.194	34.0064	11.6675	16.9497	388.41	202.277	194.095	261.594	20.8745	3.64417	6.21e-11	2.12e-09	-	1	8158361	8165594	-	1868	-	-	-
novel.2804	133.111	164.317	188.707	561.844	1212.71	990.673	921.742	162.045	2.50888	6.33e-11	2.15e-09	-	9	3194455	3207565	-	12724	-	PF12774:Hydrolytic ATP binding site of dynein motor region D1|PF08393:Dynein heavy chain, N-terminal region 2|PF08333:Protein of unknown function (DUF1725)	-
novel.1091	42.7509	116.675	110.738	549.381	857.538	837.856	748.259	90.0546	3.056	6.35e-11	2.16e-09	-	15	138285676	138294610	-	7929	-	-	-
ENSSSCG00000015120	102.019	38.8916	64.4088	1766.54	640.067	596.336	1000.98	68.4399	3.86998	6.48e-11	2.19e-09	USP2	9	46563482	46590392	-	5210	protein_coding	PF00443:Ubiquitin carboxyl-terminal hydrolase	-
ENSSSCG00000029612	0	0	0	38.4255	183.283	157.208	126.306	0	9.39266	6.5e-11	2.2e-09	PRSS37	18	8112237	8118688	+	840	protein_coding	PF00089:Trypsin	-
ENSSSCG00000020912	516.898	530.87	568.38	198.359	238.363	224.834	220.519	538.716	-1.28757	6.78e-11	2.29e-09	HECTD2	14	103095709	103182116	+	4764	protein_coding	PF00632:HECT-domain (ubiquitin-transferase)	-
ENSSSCG00000011060	0	0	2.25996	73.7355	250.709	191.46	171.968	0.75332	7.95612	7.27e-11	2.45e-09	GAD2	10	49316680	49391013	-	2457	protein_coding	PF00282:Pyridoxal-dependent decarboxylase conserved domain	-
ENSSSCG00000017460	0	0.97229	0	68.5429	219.37	196.729	161.547	0.324097	8.78592	7.34e-11	2.47e-09	KRT12	12	21597046	21606912	+	1887	protein_coding	PF00038:Intermediate filament protein	-
ENSSSCG00000030350	0	0	0	57.1191	104.462	60.5997	74.0603	0	8.62208	7.5e-11	2.51e-09	-	12	21250443	21255560	+	1700	protein_coding	PF00038:Intermediate filament protein	-
ENSSSCG00000015619	0	0	0	298.058	65.5262	72.017	145.2	0	9.59241	7.53e-11	2.52e-09	CAMK1G	9	133351052	133380526	-	3836	protein_coding	PF00069:Protein kinase domain	-
ENSSSCG00000021534	0	0	0	196.282	72.1738	57.9649	108.807	0	9.17584	7.59e-11	2.53e-09	SLC30A3	3	111870803	111878234	+	1409	protein_coding	PF01545:Cation efflux family	-
ENSSSCG00000014838	488.721	515.314	453.122	1168.34	1060.76	1017.02	1082.04	485.719	1.15489	8.06e-11	2.69e-09	PGM2L1	9	8686976	8761709	-	8486	protein_coding	PF02879:Phosphoglucomutase/phosphomannomutase, alpha/beta/alpha domain II|PF00408:Phosphoglucomutase/phosphomannomutase, C-terminal domain|PF02878:Phosphoglucomutase/phosphomannomutase, alpha/beta/alpha domain I|PF02880:Phosphoglucomutase/phosphomannomutase, alpha/beta/alpha domain III	-
ENSSSCG00000013031	2.91484	0.97229	3.38994	99.6987	53.1807	65.8692	72.9162	2.42569	4.92813	8.2e-11	2.73e-09	KCNK4	2	7817342	7822961	-	1155	protein_coding	PF07885:Ion channel	-
ENSSSCG00000011046	4614.19	2553.23	2236.23	393.602	593.534	603.362	530.166	3134.55	-2.56354	8.27e-11	2.75e-09	ITGA8	10	46132741	46303652	+	6482	protein_coding	PF01839:FG-GAP repeat|PF08441:Integrin alpha	-
ENSSSCG00000013374	0.971612	0	1.12998	589.884	109.21	108.025	269.04	0.700531	8.61727	8.57e-11	2.84e-09	KCNC1	2	41359655	41407745	-	5976	protein_coding	PF00520:Ion transport protein|PF02214:BTB/POZ domain	-
ENSSSCG00000035663	38.8645	58.3374	63.2788	887.942	379.862	325.833	531.212	53.4936	3.31273	8.89e-11	2.94e-09	-	2	66872672	66890783	-	6578	protein_coding	PF01352:KRAB box	zf-C2H2
ENSSSCG00000005935	509.125	1122.02	935.623	7022.53	4394.05	4431.68	5282.75	855.59	2.62634	9.1e-11	3.01e-09	AGO2	4	2919588	3015328	+	5985	protein_coding	PF02171:Piwi domain|PF02170:PAZ domain|PF16487:Mid domain of argonaute|PF08699:Argonaute linker 1 domain|PF16486:N-terminal domain of argonaute|PF16488:Argonaute linker 2 domain	-
ENSSSCG00000038182	0	0	1.12998	42.5797	676.154	372.381	363.705	0.37666	9.95624	9.21e-11	3.04e-09	-	2	149373920	149409847	+	4449	protein_coding	PF00050:Kazal-type serine protease inhibitor domain	-
ENSSSCG00000005319	1127.07	990.763	1045.23	2316.96	2137.67	2092.88	2182.5	1054.35	1.04949	9.32e-11	3.07e-09	GBA2	1	236455240	236468213	-	4576	protein_coding	PF12215:beta-glucosidase 2, glycosyl-hydrolase family 116 N-term|PF04685:Glycosyl-hydrolase family 116, catalytic region	-
ENSSSCG00000025013	2.91484	1.94458	1.12998	50.8879	59.8283	69.3822	60.0328	1.99647	4.88771	9.47e-11	3.11e-09	RTN1	1	188704139	188926054	-	3623	protein_coding	PF02453:Reticulon	-
ENSSSCG00000039270	0	0	3.38994	861.978	138.65	125.591	375.406	1.12998	8.45892	9.94e-11	3.26e-09	TREM2	7	36464034	36471393	-	2824	protein_coding	PF07686:Immunoglobulin V-set domain	-
ENSSSCG00000017451	0	0	0	60.2346	73.1234	53.5736	62.3106	0	8.37243	1.01e-10	3.3e-09	-	12	21422164	21422646	+	462	pseudogene	PF01500:Keratin, high sulfur B2 protein	-
ENSSSCG00000016230	355.61	478.367	418.092	1049.95	1391.24	1383.25	1274.82	417.356	1.61113	1.04e-10	3.4e-09	EPHA4	15	123358605	123503130	-	4435	protein_coding	PF07714:Protein tyrosine kinase|PF14575:Ephrin type-A receptor 2 transmembrane domain|PF00041:Fibronectin type III domain|PF07647:SAM domain (Sterile alpha motif)|PF01404:Ephrin receptor ligand binding domain	-
novel.2108	38.8645	22.3627	31.6394	157.856	182.334	137.886	159.359	30.9555	2.36415	1.07e-10	3.48e-09	-	6	897643	903914	+	4315	-	-	-
ENSSSCG00000026791	3.88645	0	0	111.123	90.2172	72.017	91.1189	1.29548	6.08257	1.08e-10	3.51e-09	RHCE	6	82880584	82925305	-	1507	protein_coding	PF00909:Ammonium Transporter Family	-
ENSSSCG00000028501	1369	1391.35	1528.86	472.53	516.612	640.249	543.13	1429.74	-1.39564	1.11e-10	3.62e-09	-	2	4867510	4889189	-	3809	protein_coding	PF00171:Aldehyde dehydrogenase family	-
ENSSSCG00000002479	0	0	1.12998	73.7355	139.599	141.399	118.245	0.37666	8.33603	1.14e-10	3.7e-09	SERPINA11	7	115665949	115682043	-	2060	protein_coding	PF00079:Serpin (serine protease inhibitor)	-
ENSSSCG00000009844	87.4451	26.2518	19.2097	453.837	1090.2	1211.11	918.385	44.3022	4.37092	1.17e-10	3.79e-09	HSPB8	14	33608080	33640792	-	6343	protein_coding	PF00011:Hsp20/alpha crystallin family	-
ENSSSCG00000009362	75.7858	38.8916	31.6394	399.833	322.883	287.19	336.635	48.7723	2.78296	1.24e-10	4e-09	TRPC4	11	13300556	13517568	-	3382	protein_coding	PF08344:Transient receptor ion channel II|PF00520:Ion transport protein	-
ENSSSCG00000002696	0	0	0	28.0403	264.004	238.886	176.977	0	9.87907	1.25e-10	4.03e-09	VAT1L	6	9957503	10120510	-	4066	protein_coding	PF08240:Alcohol dehydrogenase GroES-like domain|PF13602:Zinc-binding dehydrogenase	-
ENSSSCG00000003640	0	0	0	51.9264	63.6269	61.4779	59.0104	0	8.2947	1.37e-10	4.42e-09	GRIK3	6	92886610	93128582	-	3209	protein_coding	PF01094:Receptor family ligand binding region|PF00060:Ligand-gated ion channel|PF10613:Ligated ion channel L-glutamate- and glycine-binding site	-
ENSSSCG00000040329	0	0	0	43.6182	78.8214	100.999	74.4797	0	8.63133	1.44e-10	4.62e-09	ALX4	2	18037600	18081759	+	1221	protein_coding	PF00046:Homeobox domain|PF03826:OAR domain	Homeobox
ENSSSCG00000007554	985.215	950.899	1105.12	5086.71	3022.75	3221.44	3776.97	1013.74	1.89756	1.63e-10	5.21e-09	ZFAND2A	3	756429	776012	-	1723	protein_coding	PF01428:AN1-like Zinc finger	-
ENSSSCG00000007007	0.971612	1.94458	2.25996	32.1944	270.652	228.347	177.064	1.72538	6.69412	1.64e-10	5.26e-09	IDO1	17	9245135	9261748	+	2989	protein_coding	PF01231:Indoleamine 2,3-dioxygenase	-
ENSSSCG00000024336	0	0	0	46.7338	68.3752	69.3822	61.497	0	8.35472	1.65e-10	5.28e-09	TMPRSS2	13	204874758	204914582	-	3588	protein_coding	PF00089:Trypsin|PF15494:Scavenger receptor cysteine-rich domain	-
ENSSSCG00000000749	0.971612	2.91687	5.6499	71.6584	74.0731	55.3301	67.0206	3.17946	4.43395	1.77e-10	5.66e-09	SLC6A12	5	67550287	67573863	-	4197	protein_coding	PF00209:Sodium:neurotransmitter symporter family	-
ENSSSCG00000010814	0	0	0	43.6182	72.1738	80.7995	65.5305	0	8.4466	1.92e-10	6.11e-09	ESRRG	10	6662352	7040900	-	5570	protein_coding	PF00105:Zinc finger, C4 type (two domains)|PF00104:Ligand-binding domain of nuclear hormone receptor	ESR-like
ENSSSCG00000034297	20.4039	0.97229	2.25996	796.551	353.272	361.841	503.888	7.8787	5.98918	1.93e-10	6.14e-09	HES2	6	67276777	67279603	-	2365	protein_coding	PF07527:Hairy Orange|PF00010:Helix-loop-helix DNA-binding domain	bHLH
ENSSSCG00000021040	784.091	770.053	803.415	1570.25	1458.67	1640.58	1556.5	785.853	0.986153	2e-10	6.33e-09	SLC26A11	12	2220689	2241784	-	2545	protein_coding	PF01740:STAS domain|PF00916:Sulfate permease family	-
novel.2282	0	0	0	61.2732	53.1807	54.4519	56.3019	0	8.22598	2e-10	6.35e-09	-	6	3954799	3956818	-	2020	-	-	-
ENSSSCG00000028974	950.237	887.701	892.684	313.636	411.201	380.285	368.374	910.207	-1.30443	2.04e-10	6.43e-09	UST	1	16840535	17138374	-	2752	protein_coding	PF03567:Sulfotransferase family	-
novel.2048	0	0	0	44.6567	69.3248	68.504	60.8285	0	8.33897	2.19e-10	6.92e-09	-	5	1404084	1409650	-	908	-	-	-
ENSSSCG00000038685	0	0	1.12998	79.9667	111.11	92.2169	94.4311	0.37666	8.01107	2.2e-10	6.93e-09	MPPED1	5	5415671	5496469	-	5437	protein_coding	PF00149:Calcineurin-like phosphoesterase	-
ENSSSCG00000014055	2.91484	3.88916	1.12998	89.3134	65.5262	48.3041	67.7146	2.64466	4.64954	2.22e-10	6.97e-09	CDHR2	2	81276787	81361657	-	7619	protein_coding	PF00028:Cadherin domain	-
ENSSSCG00000009222	18.4606	1.94458	5.6499	536.919	196.579	200.242	311.247	8.68504	5.15735	2.25e-10	7.07e-09	SPARCL1	8	131386947	131435742	+	7597	protein_coding	PF00050:Kazal-type serine protease inhibitor domain|PF09289:Follistatin/Osteonectin-like EGF domain|PF10591:Secreted protein acidic and rich in cysteine Ca binding region	-
novel.1887	14.5742	28.1964	14.6897	495.378	174.737	173.895	281.336	19.1534	3.87288	2.43e-10	7.61e-09	-	4	16509397	16552959	-	5518	-	-	-
ENSSSCG00000031988	4.85806	16.5289	18.0797	106.968	296.292	360.963	254.741	13.1556	4.28169	2.54e-10	7.94e-09	MYOCD	12	56931150	57029258	+	3423	protein_coding	PF02755:RPEL repeat|PF02037:SAP domain	-
ENSSSCG00000030903	0	0	0	18.6935	374.164	331.102	241.32	0	10.3263	2.54e-10	7.94e-09	CDSN	7	23520143	23524372	-	2477	protein_coding	-	-
ENSSSCG00000040531	0	0	2.25996	138.124	103.512	74.6518	105.429	0.75332	7.25832	2.56e-10	7.97e-09	-	6	68549651	68559687	-	3793	protein_coding	-	-
novel.1495	0.971612	0	0	160.972	95.9152	76.4083	111.098	0.323871	8.244	2.59e-10	8.06e-09	-	2	679380	681322	-	782	-	-	-
ENSSSCG00000010792	0	0	0	81.0052	52.231	50.0606	61.0989	0	8.34311	2.64e-10	8.2e-09	-	14	141325952	141330073	+	830	protein_coding	PF15314:Proline-rich acidic protein 1, pregnancy-specific uterine	-
ENSSSCG00000002135	951.209	295.576	324.304	9962.6	5338.96	4601.18	6634.25	523.696	3.66288	2.64e-10	8.2e-09	PNP	7	78426839	78447146	-	1917	protein_coding	PF01048:Phosphorylase superfamily	-
ENSSSCG00000008842	92.3032	116.675	77.9686	400.872	2176.61	1988.37	1521.95	95.6488	3.99163	2.69e-10	8.33e-09	KIT	8	41402322	41492977	+	4402	protein_coding	PF00047:Immunoglobulin domain|PF07714:Protein tyrosine kinase	-
ENSSSCG00000002930	358.525	542.538	578.549	1708.38	3731.19	3062.48	2834.02	493.204	2.52288	2.73e-10	8.44e-09	ZNF260	6	45859484	45880709	+	6804	protein_coding	PF00096:Zinc finger, C2H2 type	zf-C2H2
ENSSSCG00000009957	0	0.97229	1.12998	69.5814	98.7641	122.956	97.1004	0.700756	7.15531	2.75e-10	8.48e-09	MYO18B	14	43451846	43687726	+	8156	protein_coding	PF00063:Myosin head (motor domain)	-
ENSSSCG00000005953	0	0	0	49.8494	53.1807	63.2344	55.4215	0	8.20438	2.77e-10	8.53e-09	KCNQ3	4	8721328	8970114	+	2295	protein_coding	PF03520:KCNQ voltage-gated potassium channel|PF00520:Ion transport protein|PF11956:Ankyrin-G binding motif of KCNQ2-3	-
ENSSSCG00000016448	67.0413	31.1133	48.5891	362.446	271.601	236.251	290.1	48.9145	2.56758	3.14e-10	9.66e-09	KCNH2	18	6243524	6279111	+	4591	protein_coding	PF13426:PAS domain|PF00520:Ion transport protein|PF00027:Cyclic nucleotide-binding domain	-
ENSSSCG00000040479	1089.18	1260.09	1377.44	3669.12	2975.27	2915.81	3186.73	1242.24	1.35925	3.22e-10	9.87e-09	NDE1	3	7125921	7180635	-	7206	protein_coding	PF04880:NUDE protein, C-terminal conserved region	-
ENSSSCG00000030680	573.251	757.414	757.086	2002.28	3761.58	3793.19	3185.68	695.917	2.1948	3.4e-10	1.04e-08	TCF7	2	136422712	136456200	+	7052	protein_coding	PF00505:HMG (high mobility group) box|PF08347:N-terminal CTNNB1 binding	HMG
ENSSSCG00000004890	124.366	282.936	301.705	1170.42	3204.14	2531.13	2301.9	236.336	3.28441	3.45e-10	1.05e-08	SERPINB2	1	157869364	157886753	-	4743	protein_coding	PF00079:Serpin (serine protease inhibitor)	-
novel.294	0.971612	4.86145	4.51992	129.816	67.4255	62.3562	86.5326	3.45099	4.65924	3.53e-10	1.08e-08	-	1	273936482	273940397	-	3916	-	-	-
ENSSSCG00000012631	1121.24	1241.61	1149.19	2494.54	3419.71	3435.74	3116.66	1170.68	1.41273	3.7e-10	1.13e-08	LONRF3	X	97493660	97548349	+	10775	protein_coding	PF15227:zinc finger of C3HC4-type, RING|PF02190:ATP-dependent protease La (LON) substrate-binding domain|PF13923:Zinc finger, C3HC4 type (RING finger)	-
ENSSSCG00000022246	1320.42	2064.17	2340.19	14184.2	7900.18	8180.95	10088.5	1908.26	2.40244	3.78e-10	1.15e-08	-	13	207103418	207115909	-	5994	protein_coding	PF08205:CD80-like C2-set immunoglobulin domain|PF07686:Immunoglobulin V-set domain	-
novel.1966	33.0348	25.2795	28.2495	346.868	186.132	144.912	225.971	28.8546	2.96788	3.91e-10	1.19e-08	-	5	6054103	6069704	+	4358	-	-	-
ENSSSCG00000007897	134.083	132.231	135.598	422.681	353.272	325.833	367.262	133.97	1.45429	3.98e-10	1.21e-08	SNN	3	31448340	31448603	-	264	protein_coding	-	-
ENSSSCG00000026585	122.423	209.042	256.505	842.246	2320.96	2610.18	1924.46	195.99	3.29629	3.99e-10	1.21e-08	PROCR	17	38532508	38539375	+	3659	protein_coding	PF16497:MHC-I family domain	-
ENSSSCG00000031593	1954.88	1891.1	1858.82	1034.37	960.101	902.847	965.774	1901.6	-0.977815	4.05e-10	1.22e-08	NUDT3	7	30343253	30422295	-	8861	protein_coding	PF00293:NUDIX domain	-
ENSSSCG00000006465	1.94322	2.91687	2.25996	43.6182	58.8786	61.4779	54.6582	2.37335	4.52435	4.09e-10	1.23e-08	INSRR	4	93240210	93257206	+	3906	protein_coding	PF07714:Protein tyrosine kinase|PF00757:Furin-like cysteine rich region|PF01030:Receptor L domain	-
ENSSSCG00000005727	0.971612	0.97229	0	67.5043	98.7641	99.2429	88.5038	0.647967	7.0317	4.1e-10	1.23e-08	CFAP77	1	272216546	272363722	+	3489	protein_coding	PF14825:Domain of unknown function (DUF4483)	-
ENSSSCG00000013307	146.713	339.329	386.453	1485.1	2174.71	2332.65	1997.48	290.832	2.78058	4.15e-10	1.25e-08	LMO2	2	27044855	27054648	+	779	protein_coding	PF00412:LIM domain	-
ENSSSCG00000007927	263.307	567.817	537.87	78.9281	90.2172	72.8952	80.6802	456.331	-2.49977	4.24e-10	1.27e-08	PPL	3	37460881	37511876	+	6197	protein_coding	-	-
novel.188	0	0	1.12998	92.429	89.2676	74.6518	85.4494	0.37666	7.86587	4.31e-10	1.29e-08	-	1	327751	334403	-	1839	-	-	-
ENSSSCG00000040947	0	0	0	47.7723	69.3248	49.1823	55.4265	0	8.20392	4.41e-10	1.32e-08	REG4	4	101337139	101357289	+	3825	protein_coding	PF00059:Lectin C-type domain	-
novel.2144	0	0	0	25.9632	167.139	203.755	132.286	0	9.45939	4.51e-10	1.35e-08	-	6	44680553	44681847	+	496	-	-	-
ENSSSCG00000003576	0	3.88916	1.12998	97.6216	77.8717	54.4519	76.6484	1.67305	5.50063	4.65e-10	1.38e-08	GPR3	6	84610107	84613202	+	2074	protein_coding	PF00001:7 transmembrane receptor (rhodopsin family)	-
ENSSSCG00000003240	32.0632	49.5868	49.7191	270.017	199.428	173.895	214.447	43.7897	2.29321	4.7e-10	1.4e-08	-	6	58273003	58283799	+	3297	protein_coding	PF01352:KRAB box	zf-C2H2
ENSSSCG00000015717	0	1.94458	1.12998	47.7723	101.613	108.904	86.0964	1.02485	6.39976	4.91e-10	1.46e-08	C1QL2	15	24673229	24677469	-	3633	protein_coding	PF00386:C1q domain	-
novel.744	0	0	0	132.932	57.929	44.7911	78.5505	0	8.70547	5.01e-10	1.49e-08	-	13	90482087	90489416	-	1527	-	-	-
novel.492	0	0	0	62.3117	52.231	44.7911	53.1113	0	8.14124	5.16e-10	1.53e-08	-	12	2009229	2010242	+	940	-	-	-
ENSSSCG00000013732	8.74451	7.77832	12.4298	61.2732	125.354	148.425	111.684	9.65087	3.542	5.26e-10	1.55e-08	MAST1	2	66148745	66184371	-	9594	protein_coding	PF00069:Protein kinase domain|PF08926:Domain of unknown function (DUF1908)|PF00595:PDZ domain (Also known as DHR or GLGF)	-
ENSSSCG00000013027	26.2335	3.88916	5.6499	679.197	245.011	243.277	389.162	11.9242	5.02165	5.43e-10	1.6e-08	-	2	7813600	7818211	-	1540	protein_coding	-	-
ENSSSCG00000034339	1335.97	1277.59	1299.48	2462.35	2356.09	2306.3	2374.91	1304.34	0.864457	5.49e-10	1.62e-08	-	2	77221561	77232824	+	5978	protein_coding	-	-
ENSSSCG00000011501	3052.81	3316.48	3275.81	1494.44	1691.34	1692.4	1626.06	3215.03	-0.983265	5.57e-10	1.64e-08	SUCLG2	13	48650866	49090696	-	3363	protein_coding	PF08442:ATP-grasp domain|PF00549:CoA-ligase	-
ENSSSCG00000016412	420.708	455.032	413.572	1693.84	1229.8	1085.52	1336.39	429.771	1.6363	5.84e-10	1.71e-08	LMBR1	18	1795462	1934953	+	3646	protein_coding	PF04791:LMBR1-like membrane protein	-
novel.2956	0	0	0	38.4255	77.8717	64.1127	60.1366	0	8.3224	5.92e-10	1.73e-08	-	X	35600894	35603128	+	2235	-	-	-
ENSSSCG00000009869	0	0	2.25996	137.086	80.7207	78.1648	98.6571	0.75332	7.16135	5.98e-10	1.75e-08	LHX5	14	38446730	38457177	+	3351	protein_coding	PF00412:LIM domain|PF00046:Homeobox domain	Homeobox
ENSSSCG00000011928	3067.38	2414.2	2441.89	1040.61	802.458	1048.64	963.9	2641.15	-1.45428	6.1e-10	1.78e-08	CCDC80	13	147179591	147244752	+	4387	protein_coding	PF13778:Domain of unknown function (DUF4174)	-
ENSSSCG00000006599	0	0	0	355.177	54.1303	55.3301	154.879	0	9.68562	6.27e-10	1.83e-08	C1orf68	4	96775172	96775975	-	732	protein_coding	-	-
ENSSSCG00000016047	0.971612	0	1.12998	151.625	86.4186	67.6257	101.89	0.700531	7.22102	6.32e-10	1.84e-08	MSTN	15	94620269	94628630	-	4575	protein_coding	PF00688:TGF-beta propeptide|PF00019:Transforming growth factor beta like domain	-
novel.1691	0	0	0	63.3502	38.9359	67.6257	56.6373	0	8.23506	6.34e-10	1.84e-08	-	3	125988017	125990194	+	992	-	-	-
ENSSSCG00000017198	2966.33	3107.44	3076.93	7245.81	6178.46	5878.17	6434.14	3050.23	1.07678	6.35e-10	1.84e-08	ACOX1	12	5450862	5481909	+	10617	protein_coding	PF14749:Acyl-coenzyme A oxidase N-terminal|PF01756:Acyl-CoA oxidase|PF02770:Acyl-CoA dehydrogenase, middle domain	-
ENSSSCG00000012902	1033.8	548.371	522.05	12447.8	4476.67	4523.02	7149.16	701.406	3.34929	6.68e-10	1.93e-08	CDK2AP2	2	5025528	5027765	+	1475	protein_coding	PF09806:Cyclin-dependent kinase 2-associated protein	-
novel.2913	0	0	0	28.0403	125.354	154.573	102.656	0	9.09377	6.72e-10	1.94e-08	-	AEMK02000525.1	10423	13939	-	2615	-	PF17490:L1 transposable element dsRBD-like domain	-
ENSSSCG00000000401	9.71612	4.86145	7.90986	86.1978	83.5696	56.2084	75.3253	7.49581	3.32959	6.78e-10	1.96e-08	GLS2	5	21804309	21819656	-	4878	protein_coding	PF04960:Glutaminase|PF12796:Ankyrin repeats (3 copies)	-
ENSSSCG00000009011	99.1045	107.924	93.7883	316.751	254.508	275.772	282.344	100.272	1.49192	6.89e-10	1.99e-08	FHDC1	8	76105170	76149724	-	6028	protein_coding	PF02181:Formin Homology 2 Domain	-
ENSSSCG00000039841	43.7226	66.1157	61.0189	208.744	405.503	468.11	360.786	56.9524	2.6646	6.97e-10	2.01e-08	SHC3	14	680370	836133	-	3168	protein_coding	PF00017:SH2 domain|PF00640:Phosphotyrosine interaction domain (PTB/PID)	-
ENSSSCG00000000681	5374.96	5231.89	5364.01	2974.34	2522.28	2663.75	2720.13	5323.62	-0.968825	7.15e-10	2.05e-08	P3H3	5	63871508	63884835	-	2549	protein_coding	PF13640:2OG-Fe(II) oxygenase superfamily	-
ENSSSCG00000028964	62.1832	131.259	159.327	987.64	670.456	643.762	767.286	117.59	2.70744	7.23e-10	2.07e-08	PIM2	X	42992139	42998686	-	3665	protein_coding	PF00069:Protein kinase domain	-
ENSSSCG00000012870	0	0	0	100.737	52.231	43.0345	65.3343	0	8.43956	7.25e-10	2.08e-08	FGF4	2	3525321	3528873	+	858	protein_coding	PF00167:Fibroblast growth factor	-
ENSSSCG00000000037	3483.23	3659.7	3731.19	11921.3	8597.23	8479.56	9666.02	3624.71	1.41503	7.26e-10	2.08e-08	ARFGAP3	5	5993808	6050539	+	2934	protein_coding	PF01412:Putative GTPase activating protein for Arf	-
ENSSSCG00000007073	983.272	631.988	528.83	186.935	148.146	169.503	168.195	714.697	-2.08785	7.69e-10	2.2e-08	ISM1	17	21948119	22033741	+	2675	protein_coding	PF03782:AMOP domain|PF00090:Thrombospondin type 1 domain	-
ENSSSCG00000039973	0	0	0	43.6182	56.9793	50.0606	50.2194	0	8.06189	7.72e-10	2.2e-08	TAS1R2	6	77350457	77364843	-	2511	protein_coding	PF00003:7 transmembrane sweet-taste receptor of 3 GCPR|PF01094:Receptor family ligand binding region|PF07562:Nine Cysteines Domain of family 3 GPCR	-
ENSSSCG00000000848	1882.98	1861.93	1951.47	609.616	769.221	862.447	747.095	1898.8	-1.34519	7.81e-10	2.22e-08	GLT8D2	5	80421183	80473288	+	2304	protein_coding	PF01501:Glycosyl transferase family 8	-
ENSSSCG00000027434	21.3755	20.4181	44.0692	151.625	195.629	203.755	183.67	28.6209	2.69178	7.83e-10	2.22e-08	-	2	68732655	68807210	-	3664	protein_coding	PF12308:Neurogenesis glycoprotein|PF02191:Olfactomedin-like domain	-
ENSSSCG00000017494	0	0	0	60.2346	51.2814	42.1563	51.2241	0	8.089	7.89e-10	2.24e-08	IKZF3	12	22466381	22562319	+	7892	protein_coding	PF00096:Zinc finger, C2H2 type	zf-C2H2
ENSSSCG00000016900	2466.92	4009.72	3704.07	9807.86	11925.8	11303.2	11012.3	3393.57	1.69828	7.97e-10	2.26e-08	ESM1	16	34184256	34193269	-	2144	protein_coding	PF00219:Insulin-like growth factor binding protein	-
ENSSSCG00000014214	14.5742	10.6952	16.9497	229.515	110.16	95.7299	145.135	14.073	3.36937	8.14e-10	2.3e-08	TRIM36	2	119304484	119352465	-	6747	protein_coding	PF00643:B-box zinc finger|PF00041:Fibronectin type III domain|PF13445:RING-type zinc-finger	-
ENSSSCG00000033463	0	0.97229	1.12998	158.895	62.6772	91.3386	104.304	0.700756	7.2546	8.19e-10	2.31e-08	KCNF1	3	125664365	125665879	-	1515	protein_coding	PF02214:BTB/POZ domain|PF00520:Ion transport protein	-
ENSSSCG00000030016	34.0064	5.83374	5.6499	643.887	303.89	292.459	413.412	15.1634	4.76202	8.28e-10	2.33e-08	PDE9A	13	205938317	206037297	+	5452	protein_coding	PF00233:3'5'-cyclic nucleotide phosphodiesterase	-
novel.502	0	0	1.12998	63.3502	117.757	86.9473	89.3516	0.37666	7.93151	8.74e-10	2.46e-08	-	12	7145089	7148827	+	1261	-	-	-
ENSSSCG00000028952	10.6877	18.4735	29.3795	114.238	395.056	375.894	295.063	19.5136	3.92506	8.95e-10	2.51e-08	SLC10A6	8	131997747	132021952	+	1101	protein_coding	PF01758:Sodium Bile acid symporter family	-
ENSSSCG00000008135	71.8993	83.6169	80.2285	576.383	312.437	302.12	396.98	78.5816	2.33629	9.02e-10	2.53e-08	CCDC138	3	47470710	47523529	+	3155	protein_coding	-	-
ENSSSCG00000017539	51.4955	62.2265	84.7485	1047.87	382.711	397.85	609.479	66.1568	3.20482	9.06e-10	2.54e-08	HOXB6	12	24850260	24852087	-	795	protein_coding	PF00046:Homeobox domain	Homeobox
ENSSSCG00000009216	2712.74	842.975	815.845	14886.3	13925.7	13422.4	14078.1	1457.19	3.27208	9.13e-10	2.55e-08	SPP1	8	131077026	131085759	-	2686	protein_coding	PF00865:Osteopontin	-
ENSSSCG00000036008	2.91484	0	0	75.8126	58.8786	77.2865	70.6592	0.971612	6.1262	9.16e-10	2.56e-08	TACR1	3	67839849	68021724	+	5903	protein_coding	PF00001:7 transmembrane receptor (rhodopsin family)	-
ENSSSCG00000026661	0	2.91687	1.12998	54.0035	61.7276	60.5997	58.7769	1.34895	5.43675	9.17e-10	2.56e-08	PTPRN2	18	721125	1389607	+	4713	protein_coding	PF11548:Protein-tyrosine phosphatase receptor IA-2|PF00102:Protein-tyrosine phosphatase|PF14948:RESP18 domain	-
ENSSSCG00000023680	1082.38	1052.99	966.132	2233.87	2059.8	1956.75	2083.48	1033.83	1.01062	9.38e-10	2.61e-08	MEPCE	3	8357659	8363514	+	4323	protein_coding	PF13847:Methyltransferase domain|PF06859:Bicoid-interacting protein 3 (Bin3)	-
novel.2328	0	0	3.38994	51.9264	195.629	166.869	138.141	1.12998	7.03462	9.41e-10	2.61e-08	-	6	65487104	65493237	-	2375	-	-	-
ENSSSCG00000003970	0.971612	0	1.12998	551.458	75.9724	86.0691	237.833	0.700531	8.43786	9.44e-10	2.62e-08	GUCA2B	6	169152175	169154551	-	612	protein_coding	PF02058:Guanylin precursor	-
ENSSSCG00000007774	40.8077	20.4181	13.5598	230.553	176.636	185.312	197.5	24.9285	2.97842	9.48e-10	2.62e-08	CTF1	3	17540942	17545171	-	609	protein_coding	-	-
ENSSSCG00000010479	208.897	140.982	181.927	656.35	4675.15	4587.13	3306.21	177.268	4.22124	9.49e-10	2.62e-08	RBP4	14	105036961	105044712	-	2145	protein_coding	PF00061:Lipocalin / cytosolic fatty-acid binding protein family	-
ENSSSCG00000037128	0	0	0	44.6567	70.2745	44.7911	53.2407	0	8.14583	9.55e-10	2.64e-08	-	13	193778714	193779244	+	531	protein_coding	PF05287:PMG protein	-
ENSSSCG00000004052	20.4039	1.94458	12.4298	72.697	1673.29	1675.71	1140.57	11.5927	6.62094	1.06e-09	2.91e-08	FNDC1	1	8007994	8085558	-	5634	protein_coding	PF00041:Fibronectin type III domain	-
ENSSSCG00000002866	18.4606	53.4759	72.3187	734.239	422.596	398.728	518.521	48.0851	3.43386	1.07e-09	2.96e-08	CEBPA	6	43084646	43085710	-	1065	protein_coding	PF07716:Basic region leucine zipper	TF_bZIP
ENSSSCG00000006277	2654.45	3056.88	3205.75	616.886	979.094	1030.19	875.391	2972.36	-1.76322	1.1e-09	3.03e-08	SPIDR	4	79873985	80190797	-	4415	protein_coding	PF14950:Domain of unknown function (DUF4502)|PF14951:Domain of unknown function (DUF4503)	-
ENSSSCG00000031831	282.739	399.611	362.723	945.061	1561.23	1594.91	1367.07	348.358	1.97275	1.2e-09	3.28e-08	CADM1	9	42643673	42985554	-	5849	protein_coding	PF08205:CD80-like C2-set immunoglobulin domain|PF07686:Immunoglobulin V-set domain|PF13927:Immunoglobulin domain	-
ENSSSCG00000002884	105.906	47.6422	47.4591	336.483	511.864	625.318	491.222	67.0024	2.87242	1.21e-09	3.3e-08	LSR	6	44759414	44773283	+	1794	protein_coding	PF05624:Lipolysis stimulated receptor (LSR)	-
ENSSSCG00000031700	0	0	2.25996	61.2732	97.8145	109.782	89.6232	0.75332	7.02509	1.21e-09	3.3e-08	SLC2A9	8	6192517	6367990	-	3993	protein_coding	PF00083:Sugar (and other) transporter	-
ENSSSCG00000015144	76.7574	36.947	40.6793	230.553	438.741	437.371	368.888	51.4612	2.84017	1.21e-09	3.3e-08	GRAMD1B	9	50259321	50509799	+	8894	protein_coding	PF16016:Domain of unknown function (DUF4782)|PF02893:GRAM domain	-
ENSSSCG00000028635	414.878	382.11	366.113	143.317	141.499	173.016	152.611	387.701	-1.34414	1.22e-09	3.32e-08	-	3	11841991	12026009	-	3234	protein_coding	PF02946:GTF2I-like repeat	GTF2I
ENSSSCG00000010312	5834.53	2567.82	2702.91	16550	31217.1	30190	25985.7	3701.75	2.8114	1.26e-09	3.42e-08	PLAU	14	76629275	76635894	+	3134	protein_coding	PF00089:Trypsin|PF00051:Kringle domain	-
ENSSSCG00000013067	0	1.94458	1.12998	34.2714	188.981	198.486	140.58	1.02485	7.10567	1.28e-09	3.49e-08	PHEROC	2	9375864	9381800	-	1041	protein_coding	-	-
ENSSSCG00000017082	147351	153751	152251	24008.7	41839	48302.3	38050	151118	-1.9897	1.29e-09	3.49e-08	SPARC	16	71368164	71380972	+	1845	protein_coding	PF00050:Kazal-type serine protease inhibitor domain|PF10591:Secreted protein acidic and rich in cysteine Ca binding region|PF09289:Follistatin/Osteonectin-like EGF domain	-
ENSSSCG00000014362	245.818	233.35	271.195	944.022	650.514	670.109	754.882	250.121	1.59372	1.36e-09	3.67e-08	HBEGF	2	142102458	142115196	-	2645	protein_coding	-	-
ENSSSCG00000018053	209.868	259.601	237.296	1070.72	699.896	683.283	817.967	235.588	1.79544	1.36e-09	3.67e-08	MED9	12	60925162	60934004	-	1873	protein_coding	PF07544:RNA polymerase II transcription mediator complex subunit 9	-
ENSSSCG00000001664	0	0	2.25996	96.5831	88.3179	63.2344	82.7118	0.75332	6.90947	1.36e-09	3.67e-08	TTBK1	7	38276278	38316610	+	4220	protein_coding	PF00069:Protein kinase domain	-
novel.3005	0	0	0	35.31	64.5765	58.8431	52.9099	0	8.13783	1.42e-09	3.83e-08	-	X	108733105	108733793	+	689	-	-	-
ENSSSCG00000024892	477.062	269.324	276.845	1639.84	1239.3	1327.92	1402.35	341.077	2.03909	1.43e-09	3.84e-08	NSG1	8	5999713	6024769	-	2562	protein_coding	PF06387:D1 dopamine receptor-interacting protein (calcyon)	-
novel.2370	0.971612	1.94458	3.38994	91.3905	55.08	44.7911	63.7538	2.10204	4.95128	1.48e-09	3.97e-08	-	7	708343	711378	+	2200	-	-	-
novel.1034	0	0.97229	0	48.8108	127.254	137.008	104.358	0.324097	8.15588	1.49e-09	4.01e-08	-	15	139423248	139428262	+	5015	-	-	-
novel.2686	0.971612	0	0	68.5429	75.9724	73.7735	72.7629	0.323871	7.63487	1.54e-09	4.13e-08	-	8	136668722	136681893	-	2420	-	-	-
ENSSSCG00000025208	450.828	223.627	233.906	1250.39	1511.85	1516.75	1426.33	302.787	2.23541	1.55e-09	4.16e-08	RNF39	7	22637732	22642427	-	1056	protein_coding	PF13765:SPRY-associated domain|PF00097:Zinc finger, C3HC4 type (RING finger)	-
ENSSSCG00000031456	524.671	908.119	1037.32	3340.95	3252.57	3072.14	3221.88	823.37	1.96859	1.59e-09	4.25e-08	ARL5B	10	55675138	55700324	-	7172	protein_coding	PF00025:ADP-ribosylation factor family	-
ENSSSCG00000001682	2.91484	0	4.51992	116.315	62.6772	61.4779	80.1568	2.47825	5.04992	1.61e-09	4.29e-08	DLK2	7	38452803	38458230	-	2520	protein_coding	PF00008:EGF-like domain	-
novel.1183	0	0.97229	0	243.016	78.8214	65.8692	129.235	0.324097	8.46234	1.63e-09	4.35e-08	-	16	75531532	75540445	-	4061	-	-	-
novel.2627	0	0	0	39.4641	55.08	46.5476	47.0305	0	7.96731	1.71e-09	4.56e-08	-	8	136708296	136709894	+	1218	-	-	-
ENSSSCG00000010595	0	0	0	57.1191	40.8352	43.9128	47.289	0	7.97384	1.73e-09	4.6e-08	INA	14	114227993	114240558	+	3303	protein_coding	PF04732:Intermediate filament head (DNA binding) region|PF00038:Intermediate filament protein	-
ENSSSCG00000016416	0	0	1.12998	168.242	63.6269	75.53	102.466	0.37666	8.12736	1.74e-09	4.62e-08	SHH	18	2545718	2558517	+	4893	protein_coding	PF01085:Hedgehog amino-terminal signalling domain|PF01079:Hint module	-
ENSSSCG00000005504	0	0	0	45.6952	38.9359	63.2344	49.2885	0	8.03534	1.78e-09	4.71e-08	BRINP1	1	259347124	259544945	-	6941	protein_coding	PF01823:MAC/Perforin domain	-
ENSSSCG00000022693	2.91484	0	0	519.264	92.1165	80.7995	230.727	0.971612	7.84906	1.83e-09	4.85e-08	LBX1	14	112282279	112287609	-	4128	protein_coding	PF00046:Homeobox domain	Homeobox
ENSSSCG00000008336	1856.75	926.592	959.353	258.594	231.716	289.824	260.045	1247.57	-2.26227	1.89e-09	5e-08	ANXA4	3	72620712	72694552	-	4318	protein_coding	PF00191:Annexin	-
ENSSSCG00000009364	51.4955	35.9747	42.9392	141.24	169.039	165.99	158.756	43.4698	1.86909	1.93e-09	5.09e-08	FREM2	11	13959865	14154754	+	10705	protein_coding	PF03160:Calx-beta domain|PF16184:Cadherin-like	-
ENSSSCG00000016452	0	0	0	84.1208	47.4828	37.765	56.4562	0	8.22876	1.94e-09	5.1e-08	GIMAP8	18	6481084	6494940	-	4332	protein_coding	PF04548:AIG1 family	-
novel.448	0	0	0	148.51	40.8352	48.3041	79.2163	0	8.71779	2.04e-09	5.37e-08	-	11	77975221	77983662	+	2312	-	-	-
ENSSSCG00000017508	109.792	70.9772	83.6185	622.078	405.503	314.416	447.332	88.1293	2.34269	2.06e-09	5.4e-08	STAC2	12	23004636	23022269	+	3312	protein_coding	PF14604:Variant SH3 domain|PF16664:Unstructured on SH3 and cysteine-rich domain-containing protein 2|PF00130:Phorbol esters/diacylglycerol binding domain (C1 domain)	-
ENSSSCG00000015611	776.318	625.182	632.788	2433.27	1830.93	1665.17	1976.46	678.096	1.54304	2.11e-09	5.53e-08	UTP25	9	133115242	133141263	-	3532	protein_coding	PF06862:Utp25, U3 small nucleolar RNA-associated SSU processome protein 25	-
ENSSSCG00000010348	0.971612	0	0	41.5411	151.945	164.234	119.24	0.323871	8.34804	2.17e-09	5.69e-08	CDHR1	14	85429655	85456270	+	7135	protein_coding	PF00028:Cadherin domain	-
ENSSSCG00000016635	3215.07	1834.71	2000.06	486.031	638.168	668.353	597.517	2349.95	-1.97538	2.18e-09	5.7e-08	CAV2	18	29697188	29707277	-	4893	protein_coding	PF01146:Caveolin	-
ENSSSCG00000038965	5.82967	8.75061	13.5598	81.0052	72.1738	67.6257	73.6016	9.38001	2.98702	2.24e-09	5.85e-08	ARC	4	1517981	1521403	+	2951	protein_coding	-	-
novel.62	11.6593	2.91687	3.38994	173.434	95.9152	77.2865	115.545	5.98872	4.25704	2.29e-09	5.98e-08	-	1	106802700	106809855	+	7156	-	-	-
ENSSSCG00000020872	392.531	432.669	493.801	100.737	153.844	148.425	134.336	439.667	-1.70847	2.3e-09	5.98e-08	-	6	164315291	164321171	+	827	protein_coding	PF15807:Membrane-associated protein 117 kDa, PDZK1-interacting protein 1	-
ENSSSCG00000014012	240.96	1412.74	1468.97	15207.2	14763.3	13519	14496.5	1040.89	3.79991	2.36e-09	6.12e-08	GFPT2	2	78284804	78330262	+	6733	protein_coding	PF13522:Glutamine amidotransferase domain|PF01380:SIS domain	-
ENSSSCG00000033251	0	0	0	36.3485	94.0158	48.3041	59.5561	0	8.30787	2.4e-09	6.23e-08	TREM1	7	36506127	36531809	-	5180	protein_coding	PF07686:Immunoglobulin V-set domain	-
ENSSSCG00000020990	13.6026	12.6398	5.6499	166.165	113.009	72.017	117.063	10.6307	3.44819	2.43e-09	6.31e-08	-	13	39148454	39319018	-	9603	protein_coding	PF08393:Dynein heavy chain, N-terminal region 2|PF07728:AAA domain (dynein-related subfamily)|PF03028:Dynein heavy chain and region D6 of dynein motor|PF12774:Hydrolytic ATP binding site of dynein motor region D1|PF12781:ATP-binding dynein motor region D5|PF12777:Microtubule-binding stalk of dynein motor|PF12775:P-loop containing dynein motor region D3|PF12780:P-loop containing dynein motor regio…	-
ENSSSCG00000032680	3.88645	0	1.12998	150.587	63.6269	61.4779	91.8971	1.67214	5.76441	2.44e-09	6.32e-08	NRN1L	6	28501899	28503250	+	519	protein_coding	PF15056:Neuritin protein family	-
ENSSSCG00000008727	211.812	145.843	141.247	1704.22	750.227	754.422	1069.62	166.301	2.68454	2.45e-09	6.33e-08	MSX1	8	5626495	5632643	-	3802	protein_coding	PF00046:Homeobox domain	Homeobox
ENSSSCG00000040173	2.91484	0	1.12998	44.6567	67.4255	72.8952	61.6592	1.34827	5.50721	2.46e-09	6.36e-08	DLGAP3	6	91120412	91185046	-	4275	protein_coding	PF03359:Guanylate-kinase-associated protein (GKAP) protein	-
ENSSSCG00000022280	533.415	496.84	557.08	1877.66	1243.1	1394.67	1505.14	529.112	1.50823	2.47e-09	6.37e-08	DACT3	6	52544581	52554082	-	2061	protein_coding	PF15268:Dapper	-
ENSSSCG00000008773	454.715	405.445	421.482	1655.41	1120.59	1096.94	1290.98	427.214	1.59513	2.5e-09	6.44e-08	PGM2	8	29307613	29381571	+	4230	protein_coding	PF02878:Phosphoglucomutase/phosphomannomutase, alpha/beta/alpha domain I|PF02880:Phosphoglucomutase/phosphomannomutase, alpha/beta/alpha domain III|PF02879:Phosphoglucomutase/phosphomannomutase, alpha/beta/alpha domain II	-
ENSSSCG00000023032	105.906	72.9217	98.3082	312.597	882.23	880.012	691.613	92.3786	2.90491	2.59e-09	6.66e-08	SCG2	15	125419847	125426278	-	3416	protein_coding	PF01271:Granin (chromogranin or secretogranin)	-
ENSSSCG00000003790	1109.58	1001.46	945.793	1995.01	2452.96	2451.21	2299.73	1018.94	1.17432	2.83e-09	7.25e-08	ANKRD13C	6	142516120	142618400	+	6866	protein_coding	PF11904:GPCR-chaperone|PF12796:Ankyrin repeats (3 copies)	-
ENSSSCG00000023294	882.224	979.096	967.262	357.254	440.64	444.397	414.097	942.861	-1.18631	2.86e-09	7.33e-08	KRCC1	3	57928261	57946654	+	2337	protein_coding	-	-
ENSSSCG00000008564	0.971612	0	3.38994	41.5411	94.9655	111.539	82.6817	1.45385	5.89769	2.89e-09	7.4e-08	CIB4	3	112407107	112458273	+	2549	protein_coding	PF13499:EF-hand domain pair	-
ENSSSCG00000039009	437.226	240.156	195.486	44.6567	56.0296	48.3041	49.6635	290.956	-2.55076	2.91e-09	7.43e-08	-	1	229588344	229623678	-	1027	protein_coding	PF13716:Divergent CRAL/TRIO domain|PF12496:Bcl2-/adenovirus E1B nineteen kDa-interacting protein 2	-
novel.769	0.971612	0	2.25996	66.4658	51.2814	54.4519	57.3997	1.07719	5.80225	2.92e-09	7.43e-08	-	13	188911836	188933961	-	500	-	-	-
ENSSSCG00000033913	486.778	402.528	343.514	155.779	127.254	123.834	135.622	410.94	-1.60119	2.96e-09	7.55e-08	C1RL	5	63591517	63641643	+	4251	protein_coding	PF00431:CUB domain|PF00089:Trypsin	-
novel.2195	0	0	0	62.3117	38.9359	40.3998	47.2158	0	7.97121	3e-09	7.62e-08	-	6	77114178	77129167	+	748	-	-	-
ENSSSCG00000015833	469.289	368.498	369.503	898.327	977.195	1042.49	972.671	402.43	1.27294	3.08e-09	7.83e-08	TTI2	AEMK02000697.1	136027	147798	-	4609	protein_coding	PF10521:Tti2 family	-
ENSSSCG00000028135	1471.02	1288.28	1355.98	570.152	674.255	676.257	640.221	1371.76	-1.099	3.1e-09	7.85e-08	PRTFDC1	10	50365903	50458591	+	2196	protein_coding	PF00156:Phosphoribosyl transferase domain	-
ENSSSCG00000011194	1672.14	1033.54	1122.07	291.826	340.926	419.806	350.853	1275.92	-1.86215	3.1e-09	7.85e-08	ANKRD28	13	2922860	3136951	-	7847	protein_coding	PF12796:Ankyrin repeats (3 copies)|PF13637:Ankyrin repeats (many copies)	-
ENSSSCG00000028104	3.88645	3.88916	4.51992	247.17	74.0731	51.8171	124.353	4.09851	4.92489	3.12e-09	7.88e-08	HOXC11	5	19185871	19188012	+	915	protein_coding	PF00046:Homeobox domain|PF12045:Protein of unknown function (DUF3528)	Homeobox
ENSSSCG00000013072	2870.14	2540.59	2527.76	7950.97	5887.86	5957.21	6598.68	2646.17	1.31819	3.14e-09	7.93e-08	FADS2	2	9632454	9667044	-	3369	protein_coding	PF00173:Cytochrome b5-like Heme/Steroid binding domain|PF00487:Fatty acid desaturase	-
ENSSSCG00000003558	312.859	298.493	316.394	680.236	637.219	599.849	639.101	309.249	1.04716	3.25e-09	8.18e-08	RPS6KA1	6	83905066	83947187	+	3910	protein_coding	PF00433:Protein kinase C terminal domain|PF00069:Protein kinase domain	-
ENSSSCG00000038558	1534.18	1514.83	1476.88	763.318	842.344	830.83	812.164	1508.63	-0.893213	3.34e-09	8.4e-08	GOLPH3L	4	98470392	98510976	+	3971	protein_coding	PF05719:Golgi phosphoprotein 3 (GPP34)	-
ENSSSCG00000008565	0	0	4.51992	43.6182	380.812	375.894	266.774	1.50664	7.53757	3.49e-09	8.76e-08	C2orf70	3	112458526	112474360	-	1152	protein_coding	PF10629:Protein of unknown function (DUF2475)	-
novel.3079	0	0	1.12998	91.3905	54.1303	71.1387	72.2198	0.37666	7.62304	3.88e-09	9.73e-08	-	Y	4965929	4968562	+	2634	-	-	-
ENSSSCG00000006199	1.94322	0	1.12998	50.8879	66.4759	50.9388	56.1009	1.0244	5.78114	4.02e-09	1.01e-07	PREX2	4	66715253	67116135	-	8168	protein_coding	PF00610:Domain found in Dishevelled, Egl-10, and Pleckstrin (DEP)|PF00621:RhoGEF domain|PF00169:PH domain	-
novel.1959	0	0	1.12998	146.432	53.1807	73.7735	91.1289	0.37666	7.95822	4.05e-09	1.01e-07	-	5	1009630	1013435	+	3030	-	-	-
ENSSSCG00000029234	1.94322	0	1.12998	62.3117	44.6338	67.6257	58.1904	1.0244	5.83397	4.06e-09	1.02e-07	ZNF536	6	40292351	40771712	+	8632	protein_coding	PF16606:Unstructured conserved, between two C2H2-type zinc-fingers|PF13909:C2H2-type zinc-finger domain	zf-C2H2
ENSSSCG00000010493	2574.77	2056.39	1978.59	827.707	939.209	985.403	917.44	2203.25	-1.26384	4.07e-09	1.02e-07	PDLIM1	14	106744138	106793668	-	1450	protein_coding	PF00412:LIM domain|PF00595:PDZ domain (Also known as DHR or GLGF)|PF15936:Domain of unknown function (DUF4749)	-
ENSSSCG00000008397	74.8142	159.456	151.417	10.3853	18.0434	18.4434	15.624	128.562	-3.03407	4.29e-09	1.07e-07	EFEMP1	3	85407664	85473252	+	3514	protein_coding	PF12662:Complement Clr-like EGF-like|PF07645:Calcium-binding EGF domain	-
ENSSSCG00000000545	782.148	761.303	749.176	346.868	387.459	399.606	377.978	764.209	-1.01511	4.37e-09	1.09e-07	KLHL42	5	45901767	45954876	-	3302	protein_coding	PF01344:Kelch motif	-
ENSSSCG00000008230	193.351	203.209	118.648	21.8091	35.1372	36.8867	31.2777	171.736	-2.45381	4.44e-09	1.1e-07	ATOH8	3	58964549	59001145	-	2405	protein_coding	PF00010:Helix-loop-helix DNA-binding domain	bHLH
ENSSSCG00000003366	102.991	269.324	341.254	1238.96	2608.7	2466.14	2104.6	237.856	3.1461	4.76e-09	1.18e-07	CHD5	6	67016987	67087043	-	10295	protein_coding	PF00628:PHD-finger|PF00271:Helicase conserved C-terminal domain|PF00176:SNF2 family N-terminal domain|PF08074:CHDCT2 (NUC038) domain|PF06465:Domain of Unknown Function (DUF1087)|PF00385:Chromo (CHRromatin Organisation MOdifier) domain|PF08073:CHDNT (NUC034) domain|PF06461:Domain of Unknown Function (DUF1086)	-
ENSSSCG00000005924	2202.65	2049.59	2015.88	1070.72	1050.32	1177.74	1099.59	2089.37	-0.925992	4.84e-09	1.2e-07	MROH1	4	507219	577814	-	5846	protein_coding	-	-
ENSSSCG00000036469	0	0	0	39.4641	50.3317	36.8867	42.2275	0	7.81126	4.89e-09	1.21e-07	-	4	99199162	99217731	+	1358	protein_coding	PF00125:Core histone H2A/H2B/H3/H4	-
novel.1684	0	0	1.12998	41.5411	112.059	119.443	91.0144	0.37666	7.9586	4.91e-09	1.21e-07	-	3	112393547	112399261	+	2553	-	-	-
novel.1937	0	0	0	32.1944	81.6703	46.5476	53.4708	0	8.15252	4.91e-09	1.21e-07	-	4	96349627	96351503	-	1589	-	-	-
ENSSSCG00000031590	0	0	1.12998	44.6567	92.1165	113.295	83.3561	0.37666	7.83199	5e-09	1.23e-07	SYT13	2	17120557	17166452	+	4435	protein_coding	PF00168:C2 domain	-
ENSSSCG00000011456	73.8425	67.088	56.499	293.903	207.025	206.39	235.773	65.8098	1.83796	5e-09	1.23e-07	CHDH	13	35910687	35948230	-	5216	protein_coding	PF00732:GMC oxidoreductase|PF05199:GMC oxidoreductase	-
ENSSSCG00000016260	6.80129	0	2.25996	205.629	89.2676	79.9213	124.939	3.02042	5.36149	5.19e-09	1.28e-07	SLC16A14	15	131035290	131081372	-	3133	protein_coding	PF07690:Major Facilitator Superfamily	-
ENSSSCG00000007130	0.971612	0	0	101.776	59.8283	57.0866	72.8969	0.323871	7.63589	5.59e-09	1.37e-07	SYNDIG1	17	30621724	30709386	+	2276	protein_coding	PF04505:Interferon-induced transmembrane protein	-
novel.185	133.111	90.4229	76.8386	17.655	15.1945	18.4434	17.0976	100.124	-2.55093	5.82e-09	1.43e-07	-	1	273829822	273837148	+	3112	-	-	-
ENSSSCG00000026034	805.467	1188.14	1244.11	3472.84	3123.42	2850.82	3149.02	1079.24	1.54506	6.03e-09	1.48e-07	NUP153	7	13393535	13466582	-	6390	protein_coding	PF10599:Retro-transposon transporting motif|PF00641:Zn-finger in Ran binding protein and others|PF08604:Nucleoporin Nup153-like	-
ENSSSCG00000023760	968.698	499.757	424.872	109.045	136.75	100.999	115.598	631.109	-2.44921	6.16e-09	1.51e-07	CLEC14A	7	61825905	61829028	+	3124	protein_coding	-	-
ENSSSCG00000023146	0	0.97229	1.12998	120.469	56.0296	62.3562	79.6184	0.700756	6.86458	6.31e-09	1.54e-07	EVX2	15	81881362	81884994	-	1425	protein_coding	PF00046:Homeobox domain	Homeobox
novel.868	1.94322	0	0	67.5043	61.7276	65.8692	65.0337	0.647742	6.5866	6.48e-09	1.58e-07	-	14	126273593	126276971	+	3379	-	-	-
ENSSSCG00000004405	549.933	452.115	415.832	185.897	183.283	197.608	188.929	472.627	-1.32308	6.61e-09	1.61e-07	FIG4	1	75693531	75847515	+	4370	protein_coding	PF02383:SacI homology domain	-
ENSSSCG00000017013	5.82967	2.91687	1.12998	226.399	66.4759	59.7214	117.532	3.29217	5.13633	6.64e-09	1.61e-07	FBLL1	16	55351727	55352725	-	999	protein_coding	PF01269:Fibrillarin	-
novel.2137	0.971612	0	0	27.0017	226.018	188.825	147.282	0.323871	8.6524	6.65e-09	1.61e-07	-	6	33597927	33602083	+	2969	-	-	-
ENSSSCG00000002777	9.71612	4.86145	12.4298	69.5814	65.5262	73.7735	69.627	9.00245	2.96472	6.75e-09	1.64e-07	HSD11B2	6	28083955	28089672	+	1934	protein_coding	PF00106:short chain dehydrogenase	-
ENSSSCG00000024718	0	0	2.25996	60.2346	75.9724	63.2344	66.4805	0.75332	6.59574	6.89e-09	1.67e-07	RIBC2	5	3964331	3976359	-	3854	protein_coding	PF05914:RIB43A	-
ENSSSCG00000036206	1047.4	972.29	875.734	436.182	467.23	483.919	462.444	965.141	-1.06142	7.01e-09	1.7e-07	DIPK2A	13	84634710	84656112	+	4098	protein_coding	PF12260:Protein-kinase domain of FAM69	-
ENSSSCG00000028696	205.982	113.758	120.908	1915.05	756.875	756.178	1142.7	146.883	2.95904	7.09e-09	1.71e-07	FEN1	2	9752751	9753893	-	1143	protein_coding	PF00867:XPG I-region|PF00752:XPG N-terminal domain	-
ENSSSCG00000034044	186.55	566.845	627.139	4643.26	2997.11	3073.9	3571.42	460.178	2.95653	7.1e-09	1.71e-07	RASD1	12	60922422	60926283	+	3700	protein_coding	PF00071:Ras family	-
ENSSSCG00000006914	0	0	0	184.858	35.1372	43.0345	87.6766	0	8.86433	7.27e-09	1.75e-07	BARHL2	4	126030347	126036287	+	2502	protein_coding	PF00046:Homeobox domain	Homeobox
ENSSSCG00000017755	7.7729	3.88916	4.51992	146.432	68.3752	52.6954	89.1677	5.39399	4.04023	7.29e-09	1.75e-07	NOS2	12	44173377	44327111	-	6575	protein_coding	PF00667:FAD binding domain|PF02898:Nitric oxide synthase, oxygenase domain|PF00258:Flavodoxin|PF00175:Oxidoreductase NAD-binding domain	-
ENSSSCG00000026360	0.971612	5.83374	3.38994	45.6952	74.0731	63.2344	61.0009	3.39843	4.16677	7.47e-09	1.79e-07	CLGN	8	86621139	86675794	+	3858	protein_coding	PF00262:Calreticulin family	-
ENSSSCG00000001235	13.6026	1.94458	1.12998	270.017	118.707	149.304	179.343	5.55904	4.99448	7.55e-09	1.81e-07	TRIM15	7	22730644	22746668	+	6264	protein_coding	PF00643:B-box zinc finger|PF13765:SPRY-associated domain|PF00622:SPRY domain	-
ENSSSCG00000032416	0	0	0	52.9649	42.7345	31.6172	42.4389	0	7.81721	7.64e-09	1.83e-07	RGS1	10	1144392	1152122	-	4806	protein_coding	PF00615:Regulator of G protein signaling domain	-
ENSSSCG00000029567	6.80129	3.88916	2.25996	123.585	54.1303	57.0866	78.2673	4.3168	4.1621	7.66e-09	1.83e-07	SLC8A2	6	53200659	53231802	-	5178	protein_coding	PF03160:Calx-beta domain|PF01699:Sodium/calcium exchanger protein|PF16494:C-terminal extension of sodium/calcium exchanger domain	-
novel.2379	2.91484	0	0	90.352	62.6772	50.0606	67.6966	0.971612	6.06639	8.11e-09	1.94e-07	-	7	9139510	9181732	+	1505	-	-	-
ENSSSCG00000013390	2.91484	0	0	91.3905	52.231	58.8431	67.4882	0.971612	6.06214	8.4e-09	2e-07	-	2	44366657	44368371	+	378	protein_coding	PF00214:Calcitonin / CGRP / IAPP family	-
novel.2371	0	0	0	114.238	33.2379	41.278	62.918	0	8.38529	8.5e-09	2.02e-07	-	7	1344076	1347640	+	2880	-	-	-
ENSSSCG00000005052	209.868	198.347	151.417	466.299	653.363	555.936	558.533	186.544	1.581	8.55e-09	2.03e-07	WDHD1	1	184300293	184378959	-	4107	protein_coding	PF00400:WD domain, G-beta repeat|PF12341:Minichromosome loss protein, Mcl1, middle region	HMG
ENSSSCG00000009817	1309.73	1447.74	1466.71	720.739	742.63	772.865	745.411	1408.06	-0.917284	8.7e-09	2.07e-07	P2RX7	14	31368303	31476472	-	7461	protein_coding	PF00864:ATP P2X receptor	-
ENSSSCG00000024393	364.355	245.989	225.996	856.786	830.948	839.613	842.449	278.78	1.59453	8.76e-09	2.08e-07	B3GNT5	13	121206550	121229894	+	5260	protein_coding	PF01762:Galactosyltransferase	-
ENSSSCG00000038455	0	0	0	29.0788	54.1303	47.4258	43.545	0	7.85682	8.87e-09	2.1e-07	RBM24	7	13125897	13137673	+	2140	protein_coding	PF00076:RNA recognition motif. (a.k.a. RRM, RBD, or RNP domain)	-
ENSSSCG00000010589	430.424	411.279	374.023	158.895	160.492	191.46	170.282	405.242	-1.25012	8.99e-09	2.13e-07	SFXN2	14	113707659	113733826	+	4271	protein_coding	PF03820:Tricarboxylate carrier	-
ENSSSCG00000003921	0	0	0	33.2329	48.4324	38.6433	40.1029	0	7.73738	9e-09	2.13e-07	ZSWIM5	6	166138057	166325995	+	5844	protein_coding	-	-
ENSSSCG00000016707	16.5174	16.5289	6.77988	229.515	111.11	93.9734	144.866	13.2754	3.4374	9.19e-09	2.17e-07	HOXA1	18	45477548	45480413	+	2385	protein_coding	PF00046:Homeobox domain	Homeobox
ENSSSCG00000028056	1233.95	901.313	1016.98	3646.27	2802.43	2534.65	2994.45	1050.75	1.51073	9.79e-09	2.31e-07	ZFP36	6	48052137	48066259	+	2847	protein_coding	PF00642:Zinc finger C-x8-C-x5-C-x3-H type (and similar)	-
ENSSSCG00000006087	1210.63	999.514	971.782	501.609	492.871	482.162	492.214	1060.64	-1.10792	9.8e-09	2.31e-07	CPQ	4	39480676	39968077	-	2948	protein_coding	PF04389:Peptidase family M28	-
ENSSSCG00000037188	2.91484	3.88916	5.6499	57.1191	39.8855	55.3301	50.7782	4.1513	3.62842	1.04e-08	2.43e-07	PCP2	2	71502557	71520983	+	3075	protein_coding	PF02188:GoLoco motif	-
novel.1786	0	0	0	62.3117	34.1876	35.1302	43.8765	0	7.86514	1.05e-08	2.47e-07	-	4	16553803	16575363	+	545	-	-	-
ENSSSCG00000015600	70.9277	50.5591	40.6793	374.909	214.622	229.225	272.919	54.0553	2.33255	1.06e-08	2.48e-07	DTL	9	131227717	131268958	-	2211	protein_coding	-	-
ENSSSCG00000030303	25.2619	5.83374	3.38994	611.693	188.032	192.338	330.688	11.4952	4.83778	1.07e-08	2.5e-07	ACHE	3	8732457	8739353	-	2733	protein_coding	PF08674:Acetylcholinesterase tetramerisation domain|PF00135:Carboxylesterase family	-
novel.1926	0.971612	0	2.25996	101.776	56.0296	43.0345	66.9466	1.07719	6.01748	1.08e-08	2.52e-07	-	4	79562367	79564009	-	1423	-	-	-
ENSSSCG00000001067	0.971612	0	1.12998	60.2346	68.3752	52.6954	60.4351	0.700531	6.46983	1.08e-08	2.52e-07	STMND1	7	13014784	13039651	+	895	protein_coding	-	-
ENSSSCG00000037539	11.6593	3.88916	4.51992	56.0805	95.9152	89.5821	80.5259	6.68948	3.58028	1.09e-08	2.54e-07	SORCS2	8	3206904	3714642	-	5712	protein_coding	PF15902:Sortilin, neurotensin receptor 3,|PF15901:Sortilin, neurotensin receptor 3, C-terminal|PF00801:PKD domain	-
ENSSSCG00000015556	266.222	52.5036	82.4885	841.208	4169.94	3796.7	2935.95	133.738	4.45587	1.1e-08	2.56e-07	LAMC2	9	124435560	124495355	+	5354	protein_coding	PF00053:Laminin EGF domain|PF00052:Laminin B (Domain IV)	-
ENSSSCG00000029186	20.4039	27.2241	30.5094	390.487	144.348	153.695	229.51	26.0458	3.14065	1.1e-08	2.57e-07	SEZ6L2	3	18098640	18119024	-	2742	protein_coding	PF00431:CUB domain|PF00084:Sushi repeat (SCR repeat)	-
ENSSSCG00000014891	347.837	246.962	305.094	699.968	789.163	760.57	749.9	299.964	1.32213	1.14e-08	2.64e-07	GAB2	9	12663661	12851374	-	5798	protein_coding	PF00169:PH domain	-
ENSSSCG00000006729	24.2903	11.6675	24.8595	213.937	153.844	99.2429	155.675	20.2724	2.94377	1.14e-08	2.64e-07	TENT5C	4	103132318	103161899	-	5502	protein_coding	PF07984:Nucleotidyltransferase	-
novel.2919	3.88645	0.97229	0	77.8896	48.4324	50.9388	59.087	1.61958	5.13911	1.16e-08	2.68e-07	-	AEMK02000639.1	204550	205780	+	1038	-	-	-
ENSSSCG00000032056	11.6593	0.97229	2.25996	94.5061	149.096	115.052	119.551	4.96387	4.57571	1.16e-08	2.69e-07	-	3	7427414	7441587	-	4109	protein_coding	PF04117:Mpv17 / PMP22 family	-
ENSSSCG00000035960	28.1768	2.91687	1.12998	405.026	482.425	408.389	431.947	10.7412	5.32032	1.18e-08	2.71e-07	-	12	6566656	6587046	+	3893	protein_coding	PF07686:Immunoglobulin V-set domain	-
ENSSSCG00000000292	137.969	349.052	310.744	1412.4	1212.71	1371.84	1332.31	265.922	2.32525	1.2e-08	2.76e-07	ZNF385A	5	19557337	19583315	-	5586	protein_coding	PF12874:Zinc-finger of C2H2 type	zf-C2H2
ENSSSCG00000011819	80.6438	55.4205	36.1593	490.185	301.99	255.572	349.249	57.4079	2.60132	1.2e-08	2.76e-07	MB21D2	13	129875636	129997215	-	3728	protein_coding	PF03281:Mab-21 protein	-
ENSSSCG00000005725	360.468	359.747	357.073	775.781	725.536	663.961	721.759	359.096	1.00672	1.3e-08	3e-07	TTF1	1	272180419	272212593	-	2916	protein_coding	PF13921:Myb-like DNA-binding domain	MYB
ENSSSCG00000040638	456.658	756.441	745.786	128.777	183.283	194.973	169.011	652.962	-1.94863	1.32e-08	3.03e-07	DIO2	7	103096417	103111385	-	6439	protein_coding	PF00837:Iodothyronine deiodinase	-
ENSSSCG00000005243	0	0	0	61.2732	40.8352	28.9824	43.6969	0	7.85905	1.33e-08	3.05e-07	PGM5	1	221634524	221836456	+	2263	protein_coding	PF02878:Phosphoglucomutase/phosphomannomutase, alpha/beta/alpha domain I|PF02879:Phosphoglucomutase/phosphomannomutase, alpha/beta/alpha domain II|PF02880:Phosphoglucomutase/phosphomannomutase, alpha/beta/alpha domain III	-
ENSSSCG00000000183	0	0	0	48.8108	34.1876	33.3737	38.7907	0	7.6877	1.42e-08	3.24e-07	WNT1	5	15012893	15014019	+	621	protein_coding	PF00110:wnt family	-
ENSSSCG00000010187	1150.39	1207.58	1214.73	3003.42	2456.76	2301.91	2587.36	1190.9	1.11933	1.42e-08	3.24e-07	TAF5L	14	60223432	60302958	+	8428	protein_coding	PF00400:WD domain, G-beta repeat|PF04494:WD40 associated region in TFIID subunit, NTD2 domain	-
ENSSSCG00000021238	10.6877	38.8916	32.7694	149.548	496.67	461.084	369.101	27.4496	3.75109	1.43e-08	3.27e-07	STX1B	3	17439581	17459516	+	4159	protein_coding	PF00804:Syntaxin|PF05739:SNARE domain	-
ENSSSCG00000040629	515.926	372.387	407.923	35.31	71.2241	105.391	70.6416	432.079	-2.60936	1.45e-08	3.3e-07	IL34	6	13588787	13662753	+	3211	protein_coding	PF15036:Interleukin 34	-
ENSSSCG00000031703	0	0	1.12998	40.5026	75.9724	85.1908	67.2219	0.37666	7.52173	1.51e-08	3.45e-07	-	1	1414134	1423270	+	2235	protein_coding	PF15268:Dapper	-
ENSSSCG00000034211	0	0	0	39.4641	56.9793	28.9824	41.8086	0	7.79649	1.52e-08	3.47e-07	-	6	55272693	55281699	+	3457	protein_coding	PF00178:Ets-domain	ETS
ENSSSCG00000008731	0	0	0	33.2329	37.9862	37.765	36.328	0	7.59473	1.56e-08	3.56e-07	OTOP1	8	6127965	6163061	+	1842	protein_coding	PF03189:Otopetrin	-
ENSSSCG00000033806	0	0	0	49.8494	29.4393	38.6433	39.3106	0	7.70726	1.61e-08	3.65e-07	-	9	3408745	3420333	-	3809	protein_coding	PF00001:7 transmembrane receptor (rhodopsin family)	-
novel.2276	20.4039	40.8362	38.4193	129.816	558.397	529.588	405.934	33.2198	3.61264	1.61e-08	3.66e-07	-	6	2459972	2478303	-	11328	-	-	-
ENSSSCG00000039200	12.631	11.6675	6.77988	65.4273	64.5765	65.8692	65.291	10.3594	2.64374	1.63e-08	3.68e-07	-	6	7063536	7166458	+	7299	protein_coding	PF01477:PLAT/LH2 domain|PF00059:Lectin C-type domain|PF08016:Polycystin cation channel|PF01825:GPCR proteolysis site, GPS, motif|PF02010:REJ domain|PF02140:Galactose binding lectin domain	-
ENSSSCG00000000932	39.8361	4.86145	12.4298	386.332	296.292	252.059	311.561	19.0424	4.02853	1.63e-08	3.69e-07	NTS	5	96260552	96272970	-	1672	protein_coding	PF07421:Neurotensin/neuromedin N precursor	-
ENSSSCG00000037900	6760.48	7317.45	6967.45	4001.45	3301	3600.85	3634.43	7015.13	-0.948805	1.66e-08	3.75e-07	CCND1	2	3620462	3633470	-	5152	protein_coding	PF02984:Cyclin, C-terminal domain|PF00134:Cyclin, N-terminal domain	-
ENSSSCG00000011642	3312.23	3993.19	3831.76	1544.29	1816.69	1866.29	1742.43	3712.39	-1.09107	1.68e-08	3.79e-07	RYK	13	75287415	75366199	-	1768	protein_coding	PF07714:Protein tyrosine kinase|PF02019:WIF domain	-
ENSSSCG00000009962	1478.79	1428.29	1297.22	2564.13	2642.89	2482.83	2563.28	1401.43	0.87083	1.69e-08	3.81e-07	TFIP11	14	44092218	44118132	-	8746	protein_coding	PF07842:GC-rich sequence DNA-binding factor-like protein|PF12457:Tuftelin interacting protein N terminal|PF01585:G-patch domain	-
ENSSSCG00000037534	2.91484	0	1.12998	32.1944	101.613	103.634	79.1472	1.34827	5.86862	1.71e-08	3.84e-07	-	9	59037716	59271936	-	6007	protein_coding	PF07679:Immunoglobulin I-set domain|PF13927:Immunoglobulin domain	-
ENSSSCG00000013092	0	0	0	63.3502	33.2379	32.4955	43.0279	0	7.83683	1.72e-08	3.87e-07	PGA5	2	10242168	10253004	-	4032	protein_coding	PF07966:A1 Propeptide|PF00026:Eukaryotic aspartyl protease	-
ENSSSCG00000016501	252.619	591.152	524.31	2640.98	2077.85	1845.22	2188.01	456.027	2.26259	1.75e-08	3.93e-07	KDM7A	18	9581528	9664748	+	9411	protein_coding	PF00628:PHD-finger|PF02373:JmjC domain, hydroxylase	-
ENSSSCG00000029592	1453.53	596.014	569.51	6640.35	4836.59	4531.8	5336.25	873.018	2.61152	1.77e-08	3.96e-07	GPRC5A	5	59565408	59587289	-	3235	protein_coding	PF00003:7 transmembrane sweet-taste receptor of 3 GCPR	-
ENSSSCG00000015660	220.556	138.065	123.168	684.39	539.404	546.275	590.023	160.596	1.87579	1.84e-08	4.13e-07	PFKFB2	9	67681987	67707442	+	3694	protein_coding	PF01591:6-phosphofructo-2-kinase|PF00300:Histidine phosphatase superfamily (branch 1)	-
ENSSSCG00000037195	78.7006	98.2013	112.998	722.816	354.221	368.867	481.968	96.6333	2.31888	1.85e-08	4.13e-07	FOXF2	7	714850	722835	+	5215	protein_coding	PF00250:Forkhead domain	Fork_head
ENSSSCG00000010666	0	0	0	117.354	39.8855	28.9824	62.0739	0	8.36568	1.85e-08	4.14e-07	VAX1	14	127271566	127275738	-	1195	protein_coding	PF00046:Homeobox domain	Homeobox
ENSSSCG00000031999	0.971612	0	0	151.625	55.08	48.3041	85.0031	0.323871	7.85754	1.85e-08	4.14e-07	GPR18	11	68187327	68191269	-	1471	protein_coding	PF00001:7 transmembrane receptor (rhodopsin family)	-
ENSSSCG00000032620	61.2116	49.5868	48.5891	159.933	157.643	205.512	174.363	53.1292	1.7138	1.92e-08	4.28e-07	PLCXD2	13	148033701	148087744	-	7538	protein_coding	-	-
ENSSSCG00000004223	1054.2	1316.48	1345.81	384.255	502.368	530.467	472.363	1238.83	-1.39031	1.93e-08	4.29e-07	HEY2	1	37217756	37231384	-	4787	protein_coding	PF00010:Helix-loop-helix DNA-binding domain|PF07527:Hairy Orange	bHLH
novel.425	0	0.97229	7.90986	45.6952	472.928	385.554	301.393	2.96072	6.70621	1.95e-08	4.33e-07	-	11	50162717	50171537	+	3748	-	-	-
ENSSSCG00000017982	1.94322	0	0	156.818	60.7779	55.3301	90.9753	0.647742	7.07641	1.97e-08	4.37e-07	HES7	12	53334901	53337376	-	678	protein_coding	PF00010:Helix-loop-helix DNA-binding domain	bHLH
ENSSSCG00000018007	1.94322	5.83374	5.6499	322.982	75.9724	55.3301	151.428	4.47562	5.08575	1.98e-08	4.4e-07	MYH3	12	55347087	55371900	-	5844	protein_coding	PF02736:Myosin N-terminal SH3-like domain|PF01576:Myosin tail|PF00063:Myosin head (motor domain)	-
novel.2263	0	0	1.12998	20.7706	212.723	180.042	137.845	0.37666	8.55688	2e-08	4.43e-07	-	6	163974716	163981439	+	6324	-	-	-
ENSSSCG00000012785	4.85806	22.3627	30.5094	216.014	197.528	206.39	206.644	19.2434	3.43255	2.02e-08	4.46e-07	PDZD4	X	124544944	124567170	-	2328	protein_coding	PF00595:PDZ domain (Also known as DHR or GLGF)	-
ENSSSCG00000009784	84.5303	10.6952	18.0797	769.549	559.347	699.97	676.289	37.7684	4.1598	2.07e-08	4.56e-07	ABCB9	14	29904056	29935560	+	3619	protein_coding	PF00664:ABC transporter transmembrane region|PF00005:ABC transporter	-
ENSSSCG00000016017	3851.47	3778.32	3756.05	1851.7	2177.56	2112.21	2047.15	3795.28	-0.890461	2.09e-08	4.6e-07	DNAJC10	15	88198611	88258464	+	6455	protein_coding	PF00085:Thioredoxin|PF00226:DnaJ domain	-
ENSSSCG00000007100	0	0	1.12998	34.2714	90.2172	103.634	76.041	0.37666	7.69947	2.1e-08	4.63e-07	SLC24A3	17	27557935	27778800	+	1653	protein_coding	PF01699:Sodium/calcium exchanger protein	-
novel.2474	96.1896	45.6976	65.5388	432.028	288.695	285.433	335.385	69.142	2.27726	2.11e-08	4.65e-07	-	7	116436419	116439367	+	2949	-	-	-
ENSSSCG00000004351	146.713	196.403	175.147	789.281	532.756	471.623	597.887	172.754	1.79075	2.17e-08	4.76e-07	USP45	1	66390523	66454771	-	3982	protein_coding	PF02148:Zn-finger in ubiquitin-hydrolases and other protein|PF00443:Ubiquitin carboxyl-terminal hydrolase	-
ENSSSCG00000017488	0.971612	14.5843	41.8092	313.636	1183.27	1139.1	878.668	19.1217	5.52858	2.18e-08	4.78e-07	CSF3	12	22333896	22335949	-	1113	protein_coding	PF16647:Granulocyte colony-stimulating factor	-
ENSSSCG00000008038	1806.23	2411.28	2305.16	587.807	848.992	848.395	761.731	2174.22	-1.51277	2.18e-08	4.78e-07	SLC9A3R2	3	39940541	39952857	-	3945	protein_coding	PF09007:EBP50, C-terminal|PF00595:PDZ domain (Also known as DHR or GLGF)	-
ENSSSCG00000031612	164.202	172.095	192.097	829.784	556.498	461.963	616.081	176.131	1.80645	2.2e-08	4.82e-07	ZNF570	6	46442781	46468684	+	4332	protein_coding	PF01352:KRAB box|PF00096:Zinc finger, C2H2 type	zf-C2H2
ENSSSCG00000003079	977.442	424.891	507.361	5329.73	3021.8	2872.78	3741.43	636.564	2.555	2.27e-08	4.96e-07	-	6	51161184	51180731	+	6890	protein_coding	PF08205:CD80-like C2-set immunoglobulin domain|PF07686:Immunoglobulin V-set domain	-
ENSSSCG00000009979	275.938	25.2795	33.8994	3932.91	2842.32	2651.45	3142.23	111.706	4.81311	2.34e-08	5.11e-07	NEFH	14	46559686	46572612	+	7495	protein_coding	PF00038:Intermediate filament protein|PF07142:Repeat of unknown function (DUF1388)	-
ENSSSCG00000036560	1393.29	1081.19	1093.82	536.919	458.683	529.588	508.397	1189.43	-1.22645	2.36e-08	5.14e-07	PAWR	5	101693246	101795359	+	975	protein_coding	-	-
ENSSSCG00000022447	2814.76	1126.88	1144.67	276.248	288.695	323.198	296.047	1695.44	-2.51772	2.36e-08	5.15e-07	F3	4	122826644	122840508	+	5030	protein_coding	PF09294:Interferon-alpha/beta receptor, fibronectin type III|PF01108:Tissue factor	-
novel.2802	0	0	0	8.30823	184.233	220.442	137.661	0	9.51664	2.39e-08	5.19e-07	-	9	1405432	1408612	-	3181	-	-	-
ENSSSCG00000007735	1345.68	1126.88	1128.85	3679.51	2848.97	2586.46	3038.31	1200.47	1.33946	2.39e-08	5.2e-07	RABGEF1	3	16308120	16376610	-	3682	protein_coding	PF01754:A20-like zinc finger|PF02204:Vacuolar sorting protein 9 (VPS9) domain	-
ENSSSCG00000012971	7204.51	5978.61	5909.79	3116.62	2360.84	2786.71	2754.72	6364.3	-1.20818	2.42e-08	5.26e-07	EFEMP2	2	6455508	6467298	+	6269	protein_coding	PF07645:Calcium-binding EGF domain|PF12662:Complement Clr-like EGF-like	-
ENSSSCG00000028406	1048.37	967.428	983.082	356.215	487.173	450.545	431.311	999.627	-1.2121	2.46e-08	5.34e-07	FOCAD	1	201880712	202259322	-	12869	protein_coding	PF11229:Focadhesin|PF12530:Protein of unknown function (DUF3730)	-
ENSSSCG00000024132	2369.76	1897.91	1704.01	897.288	722.687	719.292	779.756	1990.56	-1.35248	2.48e-08	5.36e-07	TMEM47	X	30584046	30615239	-	4394	protein_coding	-	-
ENSSSCG00000013629	4066.2	3579	3474.69	7102.49	6856.51	6638.74	6865.91	3706.63	0.889253	2.48e-08	5.37e-07	SMARCA4	2	69717313	69810295	+	5507	protein_coding	PF00271:Helicase conserved C-terminal domain|PF08880:QLQ|PF07529:HSA|PF07533:BRK domain|PF00176:SNF2 family N-terminal domain|PF14619:Snf2-ATP coupling, chromatin remodelling complex|PF00439:Bromodomain	-
ENSSSCG00000029203	1683.8	1693.73	1565.02	9484.88	5155.68	4687.25	6442.6	1647.52	1.96727	2.54e-08	5.48e-07	TOX4	7	77677413	77698956	-	5202	protein_coding	PF00505:HMG (high mobility group) box	HMG
ENSSSCG00000022968	0	0	1.12998	21.8091	172.837	168.625	121.09	0.37666	8.37005	2.57e-08	5.54e-07	ARFGEF3	1	26077096	26255298	-	6531	protein_coding	PF09324:Domain of unknown function (DUF1981)|PF16213:Dimerisation and cyclophilin-binding domain of Mon2	-
ENSSSCG00000008966	28.1768	5.83374	13.5598	647.003	153.844	188.825	329.891	15.8568	4.37693	2.64e-08	5.69e-07	PARM1	8	70857921	70892555	+	867	protein_coding	PF17061:PARM	-
novel.1779	0	0	0	114.238	28.4897	36.8867	59.8715	0	8.31366	2.66e-08	5.73e-07	-	4	8669558	8680153	+	1618	-	-	-
ENSSSCG00000023660	999.789	1033.54	951.443	462.145	527.059	536.614	508.606	994.925	-0.967685	2.78e-08	5.97e-07	PARP1	10	14203645	14240972	-	3012	protein_coding	PF02877:Poly(ADP-ribose) polymerase, regulatory domain|PF05406:WGR domain|PF00644:Poly(ADP-ribose) polymerase catalytic domain|PF08063:PADR1 (NUC008) domain|PF00645:Poly(ADP-ribose) polymerase and DNA-Ligase Zn-finger region|PF00533:BRCA1 C Terminus (BRCT) domain	-
ENSSSCG00000002294	291.484	268.352	279.105	530.688	544.152	572.623	549.154	279.647	0.97383	2.86e-08	6.15e-07	ARG2	7	91343988	91385910	+	1541	protein_coding	PF00491:Arginase family	-
ENSSSCG00000002684	559.649	797.278	729.967	214.975	275.4	269.625	253.333	695.631	-1.4565	2.94e-08	6.31e-07	CDH13	6	4806014	5684863	-	5955	protein_coding	PF08758:Cadherin prodomain like|PF00028:Cadherin domain	-
ENSSSCG00000013427	3432.71	3232.86	3132.3	1517.29	1701.78	1838.19	1685.75	3265.96	-0.953954	3.01e-08	6.45e-07	CIRBP	2	77185308	77194324	-	7015	protein_coding	PF00076:RNA recognition motif. (a.k.a. RRM, RBD, or RNP domain)	-
novel.1003	5.82967	15.5566	11.2998	110.084	79.771	68.504	86.1197	10.8954	2.98238	3.03e-08	6.48e-07	-	15	109679363	109683591	+	3204	-	PF00078:Reverse transcriptase (RNA-dependent DNA polymerase)|PF08333:Protein of unknown function (DUF1725)	RVT_1
ENSSSCG00000039797	3.88645	19.4458	14.6897	587.807	135.801	146.669	290.092	12.674	4.51795	3.06e-08	6.54e-07	APCDD1	6	97992233	98027373	-	2624	protein_coding	PF14921:Adenomatosis polyposis coli down-regulated 1	-
novel.1136	0	0	2.25996	27.0017	187.082	209.903	141.329	0.75332	7.65501	3.06e-08	6.54e-07	-	16	53665389	53670758	+	2221	-	-	-
ENSSSCG00000026404	255.534	565.873	688.157	52.9649	73.1234	101.878	75.9887	503.188	-2.72512	3.17e-08	6.75e-07	SERTAD4	9	132737299	132749395	-	3196	protein_coding	PF06031:SERTA motif	-
ENSSSCG00000024823	18419.8	17721	17820.9	10982.4	9864.07	10745.5	10530.7	17987.2	-0.772388	3.22e-08	6.85e-07	RCN3	6	54599464	54611273	+	1966	protein_coding	-	-
ENSSSCG00000036524	20.4039	35.0024	39.5493	122.546	396.006	293.337	270.63	31.6519	3.0989	3.24e-08	6.88e-07	-	10	38949315	38970334	-	1973	lincRNA	-	-
novel.727	1.94322	0	1.12998	111.123	44.6338	43.9128	66.5564	1.0244	6.02528	3.27e-08	6.94e-07	-	13	207092518	207095682	+	2907	-	-	-
ENSSSCG00000026269	273.023	237.239	275.715	996.987	656.212	663.961	772.387	261.992	1.55966	3.3e-08	7e-07	RAB29	9	66448953	66483836	-	3786	protein_coding	PF01769:Divalent cation transporter	-
ENSSSCG00000005095	68.9845	28.1964	22.5996	236.784	316.235	282.798	278.606	39.9268	2.79875	3.36e-08	7.13e-07	-	1	190206099	190441946	+	6185	protein_coding	PF00130:Phorbol esters/diacylglycerol binding domain (C1 domain)|PF00168:C2 domain|PF00069:Protein kinase domain|PF00433:Protein kinase C terminal domain	-
ENSSSCG00000036303	7.7729	7.77832	6.77988	78.9281	69.3248	42.1563	63.4697	7.4437	3.08678	3.42e-08	7.24e-07	-	3	126071562	126115295	-	1389	protein_coding	-	-
novel.386	8.74451	7.77832	7.90986	59.1961	59.8283	46.5476	55.1906	8.14423	2.75822	3.44e-08	7.27e-07	-	11	1970738	1973028	+	2291	-	-	-
ENSSSCG00000009449	414.878	319.883	363.853	138.124	160.492	148.425	149.014	366.205	-1.29677	3.52e-08	7.42e-07	TDRD3	11	33258041	33440123	+	2874	protein_coding	PF08585:RecQ mediated genome instability protein|PF00567:Tudor domain|PF00627:UBA/TS-N domain	-
ENSSSCG00000031290	0.971612	0	0	27.0017	109.21	125.591	87.2676	0.323871	7.8979	3.57e-08	7.53e-07	GRIN2A	3	32978382	33143379	+	7798	protein_coding	PF01094:Receptor family ligand binding region|PF00060:Ligand-gated ion channel|PF10613:Ligated ion channel L-glutamate- and glycine-binding site|PF10565:N-methyl D-aspartate receptor 2B3 C-terminus	-
ENSSSCG00000009434	593.655	86.5338	117.518	11132	3718.85	3527.08	6125.97	265.902	4.52562	3.58e-08	7.54e-07	RGCC	11	25479866	25496524	-	2699	protein_coding	PF15151:Response gene to complement 32 protein family	-
ENSSSCG00000013016	634.463	728.245	833.925	1492.37	1743.57	1865.42	1700.45	732.211	1.21613	3.7e-08	7.79e-07	PPP2R5B	2	7245552	7256405	-	5327	protein_coding	PF01603:Protein phosphatase 2A regulatory B subunit (B56 family)	-
ENSSSCG00000009963	460.544	376.276	418.092	908.712	1408.34	1492.16	1269.74	418.304	1.60214	3.84e-08	8.07e-07	TPST2	14	44122157	44186435	-	2122	protein_coding	PF13469:Sulfotransferase family	-
ENSSSCG00000006256	1.94322	2.91687	0	352.061	56.9793	43.9128	150.984	1.62003	6.50792	3.87e-08	8.13e-07	SOX17	4	76855151	76857176	-	1451	protein_coding	PF12067:Sox 17/18 central domain|PF00505:HMG (high mobility group) box	HMG
ENSSSCG00000009578	239.988	178.901	159.327	550.42	528.958	487.432	522.27	192.739	1.43663	3.89e-08	8.16e-07	-	14	11779	24139	-	6248	protein_coding	PF00069:Protein kinase domain	-
ENSSSCG00000006222	0	0	1.12998	59.1961	59.8283	40.3998	53.1414	0.37666	7.18022	3.92e-08	8.21e-07	BHLHE22	4	69802200	69803309	-	1110	protein_coding	PF00010:Helix-loop-helix DNA-binding domain	bHLH
ENSSSCG00000007019	3168.43	3357.32	3213.66	8522.16	6444.36	6488.55	7151.69	3246.47	1.13935	3.98e-08	8.32e-07	GPAT4	17	10691729	10724619	+	2607	protein_coding	PF01553:Acyltransferase	-
ENSSSCG00000039412	10.6877	4.86145	11.2998	98.6602	70.2745	56.2084	75.0477	8.94966	3.07409	4.37e-08	9.13e-07	DOC2B	12	47529566	47557604	+	1239	protein_coding	PF00168:C2 domain	-
ENSSSCG00000013595	114.65	280.992	346.904	1372.93	1364.65	1304.21	1347.27	247.515	2.44528	4.52e-08	9.42e-07	CERS4	2	71004419	71047932	-	1762	protein_coding	PF00046:Homeobox domain|PF03798:TLC domain	-
ENSSSCG00000012903	815.183	1224.11	1129.98	3556.96	2695.12	2705.91	2986	1056.43	1.49904	4.63e-08	9.64e-07	PITPNM1	2	5030067	5042073	+	3714	protein_coding	PF02121:Phosphatidylinositol transfer protein|PF02862:DDHD domain	-
ENSSSCG00000022402	298.285	281.964	293.795	1874.54	977.195	865.96	1239.23	291.348	2.0884	4.63e-08	9.64e-07	GRAMD2B	2	129511067	129619687	+	3388	protein_coding	PF02893:GRAM domain	-
ENSSSCG00000003736	12.631	7.77832	9.03984	64.3887	57.929	57.0866	59.8014	9.81637	2.60334	4.67e-08	9.7e-07	ASXL3	6	117366538	117518026	+	6966	protein_coding	PF13919:Asx homology domain|PF05066:HB1, ASXL, restriction endonuclease HTH domain|PF13922:PHD domain of transcriptional enhancer, Asx	-
ENSSSCG00000017160	725.794	1025.77	971.782	4575.76	2714.11	2590.85	3293.57	907.781	1.85922	4.72e-08	9.81e-07	CBX4	12	2521027	2527243	+	3456	protein_coding	PF00385:Chromo (CHRromatin Organisation MOdifier) domain|PF17218:CBX family C-terminal motif	-
ENSSSCG00000006400	0.971612	0	0	50.8879	62.6772	41.278	51.6144	0.323871	7.13868	4.76e-08	9.88e-07	SLAMF9	4	90535454	90539670	+	2646	protein_coding	PF07686:Immunoglobulin V-set domain	-
ENSSSCG00000031903	0.971612	0	0	181.742	37.0365	56.2084	91.6625	0.323871	7.96662	4.83e-08	1e-06	TNNT3	2	1299273	1316514	+	5001	protein_coding	PF00992:Troponin	-
novel.1186	0.971612	0	2.25996	16.6165	197.528	204.634	139.593	1.07719	7.06474	4.85e-08	1e-06	-	16	79447993	79449084	-	582	-	-	-
ENSSSCG00000022638	0	0	0	30.1173	42.7345	28.9824	33.9447	0	7.49637	4.95e-08	1.02e-06	ATP12A	11	119642	145996	+	5911	protein_coding	PF00122:E1-E2 ATPase|PF00690:Cation transporter/ATPase, N-terminus|PF00689:Cation transporting ATPase, C-terminus|PF13246:Cation transport ATPase (P-type)	-
ENSSSCG00000009852	339.093	261.546	250.855	109.045	109.21	100.121	106.126	283.831	-1.42051	5.01e-08	1.03e-06	VSIG10	14	34558891	34606890	+	4927	protein_coding	PF13927:Immunoglobulin domain	-
novel.1031	0	0.97229	0	33.2329	74.0731	72.8952	60.0671	0.324097	7.35934	5.07e-08	1.05e-06	-	15	138206307	138209163	+	2491	-	-	-
ENSSSCG00000021220	1694.49	540.593	533.35	14356.6	6771.04	6057.33	9061.66	922.812	3.29552	5.2e-08	1.07e-06	CKB	AEMK02000452.1	2070838	2074138	-	1666	protein_coding	PF02807:ATP:guanido phosphotransferase, N-terminal domain|PF00217:ATP:guanido phosphotransferase, C-terminal catalytic domain	-
ENSSSCG00000040535	8.74451	10.6952	2.25996	234.707	68.3752	91.3386	131.474	7.23322	4.16873	5.23e-08	1.08e-06	LY6E	4	1337214	1345364	+	5138	protein_coding	PF00021:u-PAR/Ly-6 domain	-
ENSSSCG00000009488	0.971612	0	0	73.7355	50.3317	38.6433	54.2368	0.323871	7.20903	5.87e-08	1.21e-06	SLITRK5	11	57796629	57800854	+	4226	protein_coding	PF13855:Leucine rich repeat	-
ENSSSCG00000010724	14.5742	0	0	883.787	362.768	363.598	536.718	4.85806	6.77502	5.95e-08	1.22e-06	HMX3	14	132685064	132686760	+	1074	protein_coding	PF00046:Homeobox domain	Homeobox
ENSSSCG00000040776	0	0	0	29.0788	34.1876	31.6172	31.6279	0	7.3947	5.98e-08	1.23e-06	CRYBA2	15	121013612	121020454	-	2129	protein_coding	PF00030:Beta/Gamma crystallin	-
ENSSSCG00000023374	10.6877	20.4181	19.2097	70.6199	123.455	121.199	105.091	16.7718	2.65207	6.19e-08	1.27e-06	SRGN	14	72183363	72199259	+	1342	protein_coding	PF04360:Serglycin	-
ENSSSCG00000003768	4275.09	2831.31	2804.61	1047.87	1290.58	1190.04	1176.16	3303.67	-1.48997	6.34e-08	1.3e-06	NEXN	6	135318764	135382821	-	3423	protein_coding	PF07679:Immunoglobulin I-set domain	-
ENSSSCG00000004193	575.195	487.117	441.822	195.243	183.283	230.981	203.169	501.378	-1.30293	6.37e-08	1.3e-06	ENPP1	1	31722508	31797460	-	8046	protein_coding	PF01663:Type I phosphodiesterase / nucleotide pyrophosphatase|PF01223:DNA/RNA non-specific endonuclease|PF01033:Somatomedin B domain	-
ENSSSCG00000033929	34.978	43.753	51.9791	139.163	490.022	371.502	333.562	43.57	2.93848	6.46e-08	1.32e-06	RF01872	7	121659514	121659618	+	105	misc_RNA	-	-
ENSSSCG00000038646	6639.03	6404.47	6280.43	3274.48	3854.65	3600.85	3576.66	6441.31	-0.848698	6.52e-08	1.33e-06	-	10	13444339	13477179	-	7499	protein_coding	PF08776:VASP tetramerisation domain	-
ENSSSCG00000000010	8.74451	92.3675	77.9686	987.64	867.035	887.038	913.905	59.6935	3.93739	6.53e-08	1.33e-06	FBLN1	5	3838211	3927217	-	6153	protein_coding	PF07645:Calcium-binding EGF domain|PF12662:Complement Clr-like EGF-like	-
ENSSSCG00000017233	62.1832	44.7253	48.5891	142.278	174.737	179.164	165.393	51.8325	1.67362	6.58e-08	1.34e-06	RAB37	12	6486197	6493411	-	570	protein_coding	PF00071:Ras family	-
ENSSSCG00000010448	621.832	710.744	614.709	2022.01	1527.99	1375.35	1641.79	649.095	1.33841	6.67e-08	1.35e-06	FAS	14	100927112	100954882	+	4831	protein_coding	PF00531:Death domain|PF00020:TNFR/NGFR cysteine-rich region	-
ENSSSCG00000002494	39.8361	72.9217	62.1489	802.782	283.947	291.581	459.437	58.3022	2.97817	6.7e-08	1.36e-06	CLMN	7	116476789	116590181	-	4208	protein_coding	PF00307:Calponin homology (CH) domain	-
ENSSSCG00000005680	10748.9	7281.48	6927.9	2545.43	2723.61	3350.55	2873.2	8319.44	-1.53379	6.82e-08	1.38e-06	PRRX2	1	269853399	269902468	+	768	protein_coding	PF03826:OAR domain|PF00046:Homeobox domain	Homeobox
novel.1845	0	0	2.25996	31.1558	114.908	115.93	87.3313	0.75332	6.97069	6.95e-08	1.41e-06	-	4	96513203	96526026	+	688	-	PF14820:Small proline-rich 2	-
ENSSSCG00000020976	14979.3	11741.4	11843.3	6368.25	5884.06	6355.06	6202.46	12854.7	-1.0514	6.96e-08	1.41e-06	CSRP1	10	23843132	23864025	-	1718	protein_coding	PF00412:LIM domain	-
novel.2046	0	0	0	22.8476	37.9862	43.9128	34.9155	0	7.53866	7.2e-08	1.45e-06	-	5	1296406	1297890	-	1485	-	-	-
ENSSSCG00000039336	1906.3	1852.21	1991.02	4103.22	3750.19	3296.97	3716.8	1916.51	0.955543	7.42e-08	1.5e-06	GNA13	12	11922572	11966747	-	6136	protein_coding	PF00503:G-protein alpha subunit	-
ENSSSCG00000036879	0	0	0	17.655	59.8283	60.5997	46.0276	0	7.93709	7.5e-08	1.51e-06	-	14	81119486	81137601	-	857	lincRNA	-	-
ENSSSCG00000004057	0	0	1.12998	109.045	45.5834	39.5215	64.7168	0.37666	7.46388	7.5e-08	1.51e-06	SYTL3	1	8453508	8536381	-	1827	protein_coding	PF00168:C2 domain|PF02318:FYVE-type zinc finger	-
ENSSSCG00000002722	793.807	802.139	899.464	1499.63	1490.96	1487.77	1492.79	831.803	0.844091	7.62e-08	1.53e-06	DDX19B	6	13328202	13389884	+	4130	protein_coding	PF00271:Helicase conserved C-terminal domain|PF00270:DEAD/DEAH box helicase	-
ENSSSCG00000031615	26.2335	32.0856	32.7694	95.5446	239.313	245.912	193.59	30.3628	2.67462	7.67e-08	1.54e-06	SERPINB9	7	1719750	1732621	-	5155	protein_coding	PF00079:Serpin (serine protease inhibitor)	-
ENSSSCG00000022998	636.406	253.768	254.245	2917.23	1951.54	1875.95	2248.24	381.473	2.55868	7.68e-08	1.54e-06	PKIG	17	47007780	47044047	+	1399	protein_coding	-	-
novel.1595	0	0	0	39.4641	27.54	28.9824	31.9955	0	7.41001	7.77e-08	1.56e-06	-	3	5719526	5720520	+	995	-	-	-
ENSSSCG00000037079	0	2.91687	4.51992	23.8861	227.917	221.32	157.708	2.47893	6.01469	8.06e-08	1.61e-06	SYT4	6	127382248	127392164	-	3955	protein_coding	PF00168:C2 domain	-
ENSSSCG00000006567	796.722	766.164	739.007	2319.03	1637.21	1652	1869.41	767.298	1.28445	8.11e-08	1.62e-06	CRTC2	4	95734289	95745629	+	2735	protein_coding	PF12884:Transducer of regulated CREB activity, N terminus|PF12885:Transducer of regulated CREB activity middle domain|PF12886:Transducer of regulated CREB activity, C terminus	-
ENSSSCG00000012104	7.7729	23.335	22.5996	95.5446	138.65	151.938	128.711	17.9025	2.85152	8.12e-08	1.62e-06	SHROOM2	X	6296133	6448276	+	5330	protein_coding	PF08688:Apx/Shroom domain ASD1|PF00595:PDZ domain (Also known as DHR or GLGF)|PF08687:Apx/Shroom domain ASD2	-
novel.2985	0	0	0	252.362	35.1372	20.1999	102.566	0	9.09086	8.12e-08	1.62e-06	-	X	89868405	89899294	+	285	-	-	-
ENSSSCG00000001873	3561.93	1473.99	1278.01	405.026	315.285	377.65	365.987	2104.64	-2.52386	8.27e-08	1.65e-06	CSPG4	7	57949455	57988335	+	7957	protein_coding	PF00054:Laminin G domain|PF02210:Laminin G domain|PF16184:Cadherin-like	-
ENSSSCG00000026004	6604.05	6127.37	5698.49	1132	1997.12	2251.85	1793.66	6143.3	-1.77595	8.52e-08	1.69e-06	MSRB3	5	29695951	29863592	+	3903	protein_coding	PF01641:SelR domain	-
ENSSSCG00000029365	0	1.94458	3.38994	102.814	35.1372	53.5736	63.8417	1.77817	5.20512	9.13e-08	1.82e-06	MSI1	14	40329564	40356788	-	5602	protein_coding	PF00076:RNA recognition motif. (a.k.a. RRM, RBD, or RNP domain)	-
ENSSSCG00000035825	212.783	230.433	205.656	1614.91	742.63	700.848	1019.46	216.291	2.23635	9.16e-08	1.82e-06	UBE2QL1	16	75424872	75474043	-	5113	protein_coding	PF00179:Ubiquitin-conjugating enzyme	-
ENSSSCG00000003018	159.344	99.1736	89.2684	445.529	367.516	380.285	397.777	115.929	1.77669	9.21e-08	1.83e-06	LIPE	6	49542875	49560135	+	3872	protein_coding	PF06350:Hormone-sensitive lipase (HSL) N-terminus|PF07859:alpha/beta hydrolase fold	-
ENSSSCG00000004081	26.2335	55.4205	38.4193	144.355	227.917	203.755	192.009	40.0245	2.26226	9.28e-08	1.84e-06	-	1	13715672	14042954	+	5326	protein_coding	PF00307:Calponin homology (CH) domain	-
ENSSSCG00000013976	2.91484	0.97229	1.12998	74.774	32.2883	41.278	49.4468	1.67237	4.86828	9.31e-08	1.84e-06	-	2	52241640	52257131	+	4452	protein_coding	PF01593:Flavin containing amine oxidoreductase	-
ENSSSCG00000003756	0	0	1.12998	27.0017	82.62	82.5561	64.0593	0.37666	7.45212	9.44e-08	1.87e-06	LPAR3	6	128860210	128937763	+	2967	protein_coding	PF00001:7 transmembrane receptor (rhodopsin family)	-
ENSSSCG00000026067	0	0	0	20.7706	42.7345	43.0345	35.5132	0	7.56308	9.54e-08	1.88e-06	TMPRSS6	5	10663496	10705203	+	3890	protein_coding	PF00089:Trypsin|PF00057:Low-density lipoprotein receptor domain class A|PF01390:SEA domain	-
ENSSSCG00000001011	1609.96	798.25	819.235	3406.37	6901.14	6564.08	5623.87	1075.82	2.38604	9.94e-08	1.96e-06	SERPINB1	7	1681355	1693281	-	5125	protein_coding	PF00079:Serpin (serine protease inhibitor)	-
ENSSSCG00000007866	19.4322	4.86145	6.77988	293.903	106.361	96.6082	165.624	10.3579	3.99274	9.96e-08	1.96e-06	TMC7	3	26305453	26360878	+	5936	protein_coding	PF07810:TMC domain	-
ENSSSCG00000024975	9.71612	1.94458	2.25996	45.6952	122.505	108.025	92.0754	4.64022	4.2971	1e-07	1.97e-06	NR5A2	10	22727825	22866904	+	6303	protein_coding	PF00104:Ligand-binding domain of nuclear hormone receptor|PF00105:Zinc finger, C4 type (two domains)	SF-like
ENSSSCG00000006932	1.94322	0.97229	0	59.1961	42.7345	34.252	45.3942	0.971838	5.48772	1.01e-07	1.98e-06	-	4	129491814	129598648	-	5963	protein_coding	PF00092:von Willebrand factor type A domain|PF08434:Calcium-activated chloride channel N terminal	-
ENSSSCG00000036608	1.94322	1.94458	3.38994	56.0805	50.3317	28.1042	44.8388	2.42591	4.22472	1.02e-07	2.01e-06	-	2	66718077	66901663	+	2318	protein_coding	-	zf-C2H2
novel.565	4.85806	0	1.12998	212.898	66.4759	48.3041	109.226	1.99601	5.75841	1.02e-07	2.01e-06	-	12	58850103	58861119	+	2303	-	-	-
ENSSSCG00000009856	0.971612	0	36.1593	6750.43	9626.65	8599	8325.36	12.377	9.39883	1.03e-07	2.02e-06	NOS1	14	35112898	35295758	+	7738	protein_coding	PF00667:FAD binding domain|PF00175:Oxidoreductase NAD-binding domain|PF00258:Flavodoxin|PF00595:PDZ domain (Also known as DHR or GLGF)|PF02898:Nitric oxide synthase, oxygenase domain	-
ENSSSCG00000028549	1346.65	703.938	759.346	287.672	185.183	207.268	226.708	936.646	-2.0474	1.07e-07	2.1e-06	ECM2	3	42182534	42273312	-	6391	protein_coding	PF13096:CENP-A-nucleosome distal (CAD) centromere subunit, CENP-P	-
ENSSSCG00000025685	12.631	3.88916	2.25996	157.856	84.5193	65.8692	102.748	6.26003	4.02035	1.08e-07	2.1e-06	TP73	6	65188919	65228276	+	1923	protein_coding	PF07647:SAM domain (Sterile alpha motif)|PF00870:P53 DNA-binding domain|PF07710:P53 tetramerisation motif	P53
ENSSSCG00000034948	150.6	116.675	116.388	42.5797	29.4393	36.8867	36.3019	127.888	-1.81943	1.08e-07	2.12e-06	RASSF9	5	96296557	96339042	+	2644	protein_coding	-	-
ENSSSCG00000030337	10.6877	26.2518	28.2495	153.702	109.21	121.199	128.037	21.7297	2.56385	1.09e-07	2.12e-06	NYAP1	3	8408413	8419945	+	7732	protein_coding	PF15439:Neuronal tyrosine-phosphorylated phosphoinositide-3-kinase adapter|PF15452:Neuronal tyrosine-phosphorylated phosphoinositide-3-kinase adapter	-
ENSSSCG00000010780	0	0	0	25.9632	56.0296	27.2259	36.4063	0	7.59759	1.1e-07	2.13e-06	CYP2E1	14	141690553	141703677	+	2507	protein_coding	PF00067:Cytochrome P450	-
novel.1584	12.631	13.6121	10.1698	318.828	94.9655	74.6518	162.815	12.1376	3.74202	1.14e-07	2.21e-06	-	3	1720927	1732699	+	926	-	-	-
novel.156	31.0916	1.94458	10.1698	2339.8	266.853	180.921	929.193	14.402	6.00988	1.14e-07	2.21e-06	-	1	246084844	246086122	+	1279	-	-	-
ENSSSCG00000032309	7.7729	4.86145	7.90986	124.623	52.231	52.6954	76.5166	6.84807	3.48441	1.14e-07	2.22e-06	-	18	54431140	54470801	+	1716	lincRNA	-	-
ENSSSCG00000031963	33.0348	32.0856	38.4193	101.776	211.773	174.773	162.774	34.5132	2.24037	1.15e-07	2.23e-06	SAXO2	7	50977034	50999987	+	3381	protein_coding	-	-
ENSSSCG00000036452	96.1896	145.843	184.187	8.30823	24.691	23.7129	18.9041	142.073	-2.90188	1.15e-07	2.23e-06	LRRC17	9	102950600	103099371	+	7395	protein_coding	PF13855:Leucine rich repeat	-
ENSSSCG00000026780	2476.64	2819.64	2601.21	441.374	783.465	952.029	725.623	2632.5	-1.85872	1.18e-07	2.28e-06	EDIL3	2	92123346	92554322	-	5388	protein_coding	PF00008:EGF-like domain|PF00754:F5/8 type C domain	-
ENSSSCG00000007453	6.80129	3.88916	4.51992	36.3485	56.0296	52.6954	48.3578	5.07012	3.25082	1.18e-07	2.28e-06	EYA2	17	48966839	49246778	+	5552	protein_coding	PF00702:haloacid dehalogenase-like hydrolase	-
ENSSSCG00000016319	2.91484	0	0	166.165	47.4828	50.0606	87.9026	0.971612	6.45222	1.18e-07	2.29e-06	GBX2	15	136028865	136032117	-	2253	protein_coding	PF00046:Homeobox domain	Homeobox
ENSSSCG00000029991	282.739	320.856	319.784	1385.4	889.827	750.909	1008.71	307.793	1.71228	1.22e-07	2.35e-06	SNIP1	6	93597059	93612150	-	2499	protein_coding	PF00498:FHA domain	-
ENSSSCG00000007601	283.711	420.029	355.944	802.782	886.028	964.325	884.378	353.228	1.32428	1.23e-07	2.36e-06	TECPR1	3	5411809	5438194	-	3537	protein_coding	PF06398:Integral peroxisomal membrane peroxin|PF06462:Propeller	-
ENSSSCG00000005586	10.6877	20.4181	21.4696	363.485	103.512	122.078	196.358	17.5251	3.48798	1.23e-07	2.37e-06	LHX2	1	264900591	264921219	+	2213	protein_coding	PF00046:Homeobox domain|PF00412:LIM domain	Homeobox
ENSSSCG00000036224	0	0	0	15.5779	56.9793	69.3822	47.3131	0	7.97689	1.23e-07	2.37e-06	-	3	57214452	57323512	+	8417	protein_coding	PF07654:Immunoglobulin C1-set domain	-
ENSSSCG00000004024	2220.13	2490.03	2456.58	1405.13	1236.45	1250.64	1297.41	2388.91	-0.880863	1.24e-07	2.38e-06	-	1	2145176	2166287	+	4934	protein_coding	PF00445:Ribonuclease T2 family	-
ENSSSCG00000038073	4.85806	19.4458	14.6897	77.8896	141.499	136.13	118.506	12.9979	3.19191	1.25e-07	2.4e-06	NOD2	6	34132109	34167452	-	4457	protein_coding	PF05729:NACHT domain|PF00619:Caspase recruitment domain	-
ENSSSCG00000036555	733.567	705.882	674.598	1242.08	1572.63	1556.27	1456.99	704.682	1.048	1.25e-07	2.4e-06	PRDM8	8	137603847	137612651	-	4225	protein_coding	-	zf-C2H2
novel.771	0.971612	0.97229	1.12998	113.2	33.2379	37.765	61.4008	1.02463	5.90841	1.27e-07	2.43e-06	-	13	196066264	196067432	-	1169	-	-	-
ENSSSCG00000037202	15.5458	13.6121	9.03984	55.042	85.469	95.7299	78.7469	12.7326	2.62253	1.3e-07	2.49e-06	CACNG4	12	13391117	13452174	+	930	protein_coding	PF00822:PMP-22/EMP/MP20/Claudin family	-
ENSSSCG00000021880	10037.7	7081.19	6603.6	2212.07	2852.76	3173.14	2745.99	7907.5	-1.52584	1.31e-07	2.5e-06	MXRA8	6	63630938	63635555	-	2620	protein_coding	PF07686:Immunoglobulin V-set domain	-
ENSSSCG00000001751	0	0.97229	6.77988	170.319	77.8717	60.5997	102.93	2.58406	5.36715	1.35e-07	2.57e-06	CHRNA5	7	47383792	47425841	-	2108	protein_coding	PF02931:Neurotransmitter-gated ion-channel ligand binding domain|PF02932:Neurotransmitter-gated ion-channel transmembrane region	-
ENSSSCG00000000713	7.7729	13.6121	19.2097	65.4273	106.361	92.2169	88.0018	13.5315	2.7126	1.36e-07	2.6e-06	-	5	64986832	65001820	+	786	protein_coding	PF04547:Calcium-activated chloride channel	-
ENSSSCG00000027226	4.85806	0	0	76.8511	56.0296	64.1127	65.6645	1.61935	5.29873	1.37e-07	2.61e-06	EPN3	12	26813826	26826742	+	5313	protein_coding	PF01417:ENTH domain	-
ENSSSCG00000008595	0	0	0	18.6935	52.231	41.278	37.4009	0	7.63753	1.37e-07	2.61e-06	APOB	3	117250096	117319868	+	18395	protein_coding	PF06448:Domain of Unknown Function (DUF1081)|PF01347:Lipoprotein amino terminal region|PF12491:Apolipoprotein B100 C terminal	-
ENSSSCG00000007555	0	0	0	101.776	25.6407	26.3477	51.2547	0	8.08927	1.41e-07	2.68e-06	UNCX	3	804312	808187	+	1575	protein_coding	PF00046:Homeobox domain	Homeobox
ENSSSCG00000039834	17.489	34.0301	23.7296	605.462	140.549	170.382	305.464	25.0829	3.6052	1.45e-07	2.76e-06	GRIN1	AEMK02000682.1	727370	751667	-	4507	protein_coding	PF10562:Calmodulin-binding domain C0 of NMDA receptor NR1 subunit|PF00060:Ligand-gated ion channel|PF10613:Ligated ion channel L-glutamate- and glycine-binding site|PF01094:Receptor family ligand binding region	-
ENSSSCG00000015009	1916.99	1812.35	1781.98	595.077	838.545	871.23	768.284	1837.11	-1.25731	1.47e-07	2.79e-06	POGLUT3	9	36856629	36879489	-	3058	protein_coding	PF00630:Filamin/ABP280 repeat|PF05686:Glycosyl transferase family 90	-
ENSSSCG00000028943	611.144	506.563	535.61	199.397	236.464	267.868	234.577	551.106	-1.23119	1.48e-07	2.8e-06	ECH1	6	47624941	47639092	-	3620	protein_coding	PF00378:Enoyl-CoA hydratase/isomerase	-
ENSSSCG00000013444	3850.5	3658.73	3775.26	2056.29	2007.57	2320.35	2128.07	3761.5	-0.821637	1.52e-07	2.87e-06	BTBD2	2	76538439	76559919	+	2520	protein_coding	PF07707:BTB And C-terminal Kelch|PF00651:BTB/POZ domain|PF08005:PHR domain	-
ENSSSCG00000016410	0	0	0	124.623	27.54	23.7129	58.6254	0	8.28327	1.55e-07	2.94e-06	MNX1	18	1725244	1730170	+	1203	protein_coding	PF00046:Homeobox domain	Homeobox
ENSSSCG00000035057	244.846	362.664	348.034	809.013	795.811	757.935	787.586	318.515	1.30649	1.56e-07	2.95e-06	RUNDC1	12	19899226	19908901	-	1842	protein_coding	PF02759:RUN domain	-
ENSSSCG00000016868	316.746	458.921	492.671	95.5446	129.153	151.938	125.545	422.779	-1.74964	1.57e-07	2.95e-06	-	16	27738615	27757915	-	1577	protein_coding	PF15721:Annexin-2 receptor	-
ENSSSCG00000011408	12.631	23.335	6.77988	145.394	114.908	81.6778	113.993	14.2486	2.98889	1.58e-07	2.98e-06	ZMYND10	13	32825372	32830042	-	1812	protein_coding	PF01753:MYND finger	-
novel.1709	91.3316	62.2265	55.369	214.975	211.773	226.59	217.779	69.6424	1.64204	1.58e-07	2.98e-06	-	3	17519462	17521432	-	1675	-	-	-
ENSSSCG00000015445	4.85806	0	0	74.774	56.9793	61.4779	64.4104	1.61935	5.27088	1.59e-07	2.99e-06	NRCAM	9	107928866	108247749	-	7965	protein_coding	PF13882:Bravo-like intracellular region|PF00041:Fibronectin type III domain|PF07679:Immunoglobulin I-set domain|PF13927:Immunoglobulin domain	-
ENSSSCG00000006524	1181.48	1335.93	1209.08	445.529	527.059	637.614	536.734	1242.16	-1.20996	1.63e-07	3.06e-06	THBS3	4	94612766	94626771	+	6074	protein_coding	PF05735:Thrombospondin C-terminal region|PF11598:Cartilage oligomeric matrix protein|PF02412:Thrombospondin type 3 repeat|PF07645:Calcium-binding EGF domain	-
ENSSSCG00000032269	6239.69	4749.64	4553.82	1904.66	2376.99	2292.25	2191.3	5181.05	-1.24142	1.64e-07	3.07e-06	LIMA1	5	16071925	16177130	-	6819	protein_coding	PF00412:LIM domain	-
novel.1332	1.94322	2.91687	0	99.6987	36.0869	41.278	59.0212	1.62003	5.14185	1.66e-07	3.11e-06	-	18	9545696	9548802	-	2795	-	-	-
ENSSSCG00000003333	1371.92	659.212	673.468	212.898	126.304	213.416	184.206	901.532	-2.29126	1.67e-07	3.14e-06	C1QTNF12	6	63548864	63553332	-	1197	protein_coding	-	-
ENSSSCG00000006372	6.80129	4.86145	1.12998	49.8494	47.4828	49.1823	48.8381	4.26424	3.48872	1.69e-07	3.15e-06	ARHGAP30	4	89375481	89395285	+	5663	protein_coding	PF00620:RhoGAP domain	-
ENSSSCG00000007179	536.33	729.217	648.608	1480.94	1301.03	1393.79	1391.92	638.052	1.12533	1.69e-07	3.16e-06	STK35	17	33367349	33412281	-	6083	protein_coding	PF00069:Protein kinase domain	-
ENSSSCG00000012883	3.88645	0	0	211.86	54.1303	56.2084	107.399	1.29548	6.33416	1.7e-07	3.17e-06	GAL	2	4350542	4357167	-	1435	protein_coding	PF01296:Galanin|PF06540:Galanin message associated peptide (GMAP)	-
ENSSSCG00000035029	2.91484	8.75061	10.1698	54.0035	59.8283	66.7474	60.1931	7.27842	3.06193	1.7e-07	3.17e-06	NOVA2	6	52248930	52278412	-	1565	protein_coding	PF00013:KH domain	-
ENSSSCG00000008902	39.8361	89.4507	81.3585	236.784	518.512	499.728	418.341	70.2151	2.57614	1.71e-07	3.19e-06	PPAT	8	55650606	55730014	-	5829	protein_coding	PF13522:Glutamine amidotransferase domain|PF00156:Phosphoribosyl transferase domain	-
ENSSSCG00000024492	0	0	0	18.6935	47.4828	38.6433	34.9398	0	7.53938	1.75e-07	3.26e-06	EPHB1	13	75905321	76344846	+	3509	protein_coding	PF00536:SAM domain (Sterile alpha motif)|PF00041:Fibronectin type III domain|PF01404:Ephrin receptor ligand binding domain|PF14575:Ephrin type-A receptor 2 transmembrane domain|PF07714:Protein tyrosine kinase	-
ENSSSCG00000031378	134.083	280.992	268.935	712.43	1131.04	1094.31	979.259	228.003	2.10328	1.81e-07	3.35e-06	KBTBD6	11	25706139	25710994	+	4856	protein_coding	PF01344:Kelch motif|PF07707:BTB And C-terminal Kelch|PF00651:BTB/POZ domain	-
ENSSSCG00000009220	14.5742	13.6121	20.3396	49.8494	348.523	385.554	261.309	16.1753	4.01701	1.81e-07	3.35e-06	DMP1	8	131285241	131299738	-	2681	protein_coding	PF07263:Dentin matrix protein 1 (DMP1)	-
ENSSSCG00000023973	803.523	937.287	962.742	1802.88	1637.21	1691.52	1710.54	901.184	0.924736	1.81e-07	3.36e-06	NOC2L	6	63305465	63320751	-	5164	protein_coding	PF03715:Noc2p family	-
ENSSSCG00000002971	0	0	0	57.1191	23.7414	26.3477	35.736	0	7.56876	1.83e-07	3.4e-06	ACP7	6	47840956	47851914	+	1526	protein_coding	PF00149:Calcineurin-like phosphoesterase|PF16656:Purple acid Phosphatase, N-terminal domain	-
ENSSSCG00000007185	0	0	0	19.732	43.6841	35.1302	32.8488	0	7.45026	1.84e-07	3.4e-06	SIRPB2	17	33850396	33865461	+	5936	protein_coding	PF07686:Immunoglobulin V-set domain	-
ENSSSCG00000033657	3527.92	1509.97	1178.57	416.45	357.07	321.442	364.987	2072.15	-2.50547	1.85e-07	3.41e-06	GREM1	1	136617105	136629292	+	3871	protein_coding	PF03045:DAN domain	-
ENSSSCG00000033154	5029.07	3530.38	3487.12	1015.68	1510.9	1528.17	1351.58	4015.52	-1.57081	1.86e-07	3.43e-06	ARL6IP5	13	50509470	50538966	+	2631	protein_coding	PF03208:PRA1 family protein	-
ENSSSCG00000008533	207.925	85.5615	105.088	1672.03	648.614	666.596	995.747	132.858	2.90518	1.95e-07	3.59e-06	ALK	3	109922957	110102823	+	4029	protein_coding	PF07714:Protein tyrosine kinase|PF00629:MAM domain, meprin/A5/mu|PF12810:Glycine rich protein	-
novel.2425	0	0	0	209.783	23.7414	22.8347	85.4529	0	8.82737	1.95e-07	3.6e-06	-	7	50758871	50829882	+	369	-	-	-
ENSSSCG00000016437	95.218	113.758	92.6583	25.9632	10.4462	21.0781	19.1625	100.545	-2.39535	1.96e-07	3.6e-06	WDR86	18	5865730	5902371	+	3834	protein_coding	-	-
ENSSSCG00000038383	245.818	211.959	225.996	99.6987	101.613	85.1908	95.5009	227.924	-1.25636	1.96e-07	3.61e-06	DYNC2LI1	3	96654428	96703318	-	1820	protein_coding	PF05783:Dynein light intermediate chain (DLIC)	-
ENSSSCG00000031893	786.034	1068.55	977.432	1900.51	2523.23	2373.05	2265.6	944.004	1.26318	2.02e-07	3.71e-06	-	12	17429402	17448022	-	6816	protein_coding	PF00025:ADP-ribosylation factor family	-
novel.569	320.632	1250.36	1232.81	4592.37	9235.4	9356.06	7727.94	934.601	3.04778	2.02e-07	3.71e-06	-	12	60955473	60972110	+	12685	-	-	-
ENSSSCG00000016258	56.3535	131.259	149.157	394.641	977.195	981.89	784.575	112.257	2.80633	2.09e-07	3.82e-06	DNER	15	130414163	130753517	-	3309	protein_coding	PF00008:EGF-like domain	-
ENSSSCG00000027340	655.838	784.638	741.267	1904.66	1534.64	1421.02	1620.11	727.248	1.15542	2.09e-07	3.82e-06	PI4K2B	8	19201352	19244627	+	3438	protein_coding	PF00454:Phosphatidylinositol 3- and 4-kinase	-
ENSSSCG00000005842	642.236	654.351	689.287	264.825	272.551	353.059	296.812	661.958	-1.15603	2.11e-07	3.86e-06	TMEM141	AEMK02000682.1	1019503	1021393	-	770	protein_coding	PF15110:TMEM141 protein family	-
ENSSSCG00000037641	0	0	0	29.0788	37.9862	21.9564	29.6738	0	7.30178	2.2e-07	4.01e-06	GPR25	10	23369321	23370418	+	1098	protein_coding	PF00001:7 transmembrane receptor (rhodopsin family)	-
ENSSSCG00000030435	1131.93	833.252	758.216	3708.58	2468.15	2336.16	2837.63	907.799	1.64396	2.2e-07	4.02e-06	USP39	3	59124729	59154314	-	2220	protein_coding	PF00443:Ubiquitin carboxyl-terminal hydrolase|PF02148:Zn-finger in ubiquitin-hydrolases and other protein	-
ENSSSCG00000022233	1.94322	0	0	75.8126	42.7345	41.278	53.275	0.647742	6.30178	2.2e-07	4.02e-06	GAD1	15	76991783	77034815	+	4338	protein_coding	PF00282:Pyridoxal-dependent decarboxylase conserved domain	-
novel.1857	0	0	1.12998	72.697	37.9862	35.1302	48.6045	0.37666	7.05067	2.22e-07	4.04e-06	-	4	99298281	99308082	+	6112	-	-	-
ENSSSCG00000000133	209.868	270.297	229.386	513.033	523.26	483.041	506.445	236.517	1.09804	2.32e-07	4.21e-06	TST	5	10746890	10763360	+	5198	protein_coding	PF00581:Rhodanese-like domain	-
ENSSSCG00000007915	0	0	1.12998	30.1173	49.3821	54.4519	44.6504	0.37666	6.93165	2.34e-07	4.25e-06	TMEM114	3	34083997	34095247	+	672	protein_coding	PF13903:PMP-22/EMP/MP20/Claudin tight junction	-
ENSSSCG00000028033	862.792	827.419	796.635	1369.82	1551.74	1535.19	1485.58	828.949	0.84165	2.36e-07	4.28e-06	SECISBP2	14	912015	955974	+	3692	protein_coding	PF01248:Ribosomal protein L7Ae/L30e/S12e/Gadd45 family	-
ENSSSCG00000040575	3275.31	937.287	1066.7	12799.9	12947.6	10664.7	12137.4	1759.76	2.78591	2.39e-07	4.33e-06	ISG15	6	63362889	63365398	+	2108	protein_coding	PF00240:Ubiquitin family	-
ENSSSCG00000011487	1.94322	0	0	222.245	44.6338	42.1563	103.012	0.647742	7.26266	2.46e-07	4.45e-06	FEZF2	13	43953912	43958430	-	3226	protein_coding	PF00096:Zinc finger, C2H2 type	zf-C2H2
ENSSSCG00000029573	739.397	680.603	724.317	2293.07	1564.08	1537.83	1798.33	714.772	1.33093	2.49e-07	4.51e-06	NASP	6	165770273	165805369	-	8208	protein_coding	PF10516:SHNi-TPR	-
ENSSSCG00000013316	50.5238	7.77832	10.1698	886.903	260.205	269.625	472.244	22.824	4.36725	2.51e-07	4.55e-06	WT1	2	28411450	28456019	+	3388	protein_coding	PF02165:Wilm's tumour protein	zf-C2H2
ENSSSCG00000012146	614.059	587.263	581.939	289.749	326.681	327.589	314.673	594.42	-0.917104	2.53e-07	4.57e-06	CTPS2	X	13050741	13174573	-	2511	protein_coding	PF06418:CTP synthase N-terminus|PF00117:Glutamine amidotransferase class-I	-
ENSSSCG00000003379	1035.74	1716.09	1635.08	3729.35	4030.34	4133.95	3964.55	1462.3	1.43904	2.54e-07	4.58e-06	KLHL21	6	67420622	67434812	-	5135	protein_coding	PF01344:Kelch motif|PF13964:Kelch motif|PF00651:BTB/POZ domain|PF07707:BTB And C-terminal Kelch	-
ENSSSCG00000000231	2.91484	0	0	58.1576	43.6841	38.6433	46.8283	0.971612	5.53599	2.57e-07	4.63e-06	ANKRD33	5	17248664	17250938	+	1340	protein_coding	PF12796:Ankyrin repeats (3 copies)	-
ENSSSCG00000034792	1.94322	0	1.12998	42.5797	33.2379	39.5215	38.4464	1.0244	5.23533	2.67e-07	4.81e-06	KLK5	6	55617373	55626760	-	2057	protein_coding	PF00089:Trypsin	-
ENSSSCG00000037684	0.971612	0	39.5493	4085.57	13005.5	13046.5	10045.9	13.507	9.54295	2.69e-07	4.84e-06	PDYN	17	33504869	33521903	+	3233	protein_coding	PF01160:Vertebrate endogenous opioids neuropeptide	-
ENSSSCG00000004957	1222.29	1019.93	1026.02	2431.19	2026.56	2118.35	2192.04	1089.41	1.00848	2.71e-07	4.87e-06	CLN6	1	166107228	166126808	-	3170	protein_coding	PF15156:Ceroid-lipofuscinosis neuronal protein 6	-
novel.1820	23.3187	10.6952	13.5598	62.3117	191.83	191.46	148.534	15.8579	3.22622	2.86e-07	5.13e-06	-	4	72542213	72546674	+	2339	-	-	-
ENSSSCG00000038419	0	0	0	20.7706	46.5331	27.2259	31.5099	0	7.38961	3.01e-07	5.39e-06	-	6	50027151	50159029	-	9350	protein_coding	PF13927:Immunoglobulin domain|PF07686:Immunoglobulin V-set domain	-
ENSSSCG00000037225	0	0	0	57.1191	29.4393	19.3216	35.2933	0	7.55054	3.01e-07	5.4e-06	RPRM	15	61141556	61141885	-	330	protein_coding	-	-
ENSSSCG00000024750	733.567	624.21	609.059	1230.66	1209.86	1252.39	1230.97	655.612	0.908546	3.06e-07	5.49e-06	GFOD2	6	28293960	28348184	-	2097	protein_coding	PF01408:Oxidoreductase family, NAD-binding Rossmann fold	-
ENSSSCG00000028827	5786.92	6964.51	6413.76	2630.59	3165.2	3424.32	3073.37	6388.4	-1.05552	3.1e-07	5.54e-06	PARVA	2	46839485	47028078	-	3598	protein_coding	PF00307:Calponin homology (CH) domain	-
ENSSSCG00000002481	0	0	3.38994	33.2329	91.1669	64.1127	62.8375	1.12998	5.89824	3.12e-07	5.58e-06	SERPINA5	7	115799415	115810991	+	2931	protein_coding	PF00079:Serpin (serine protease inhibitor)	-
ENSSSCG00000001792	2052.05	2470.59	2376.35	4835.39	4527.96	4043.49	4468.94	2299.66	0.958497	3.14e-07	5.61e-06	EFL1	7	50839703	50977070	-	4477	protein_coding	PF00009:Elongation factor Tu GTP binding domain|PF14492:Elongation Factor G, domain II|PF00679:Elongation factor G C-terminus	-
ENSSSCG00000024678	1991.81	780.749	769.516	253.401	189.931	219.564	220.965	1180.69	-2.41806	3.15e-07	5.62e-06	MEGF6	6	65053927	65141497	-	7592	protein_coding	PF07645:Calcium-binding EGF domain|PF12662:Complement Clr-like EGF-like|PF14670:Coagulation Factor Xa inhibitory site	-
ENSSSCG00000025789	0	0	0	33.2329	31.3386	20.1999	28.2571	0	7.23048	3.23e-07	5.75e-06	-	12	21416908	21417264	+	357	protein_coding	PF01500:Keratin, high sulfur B2 protein	-
ENSSSCG00000032446	6.80129	8.75061	3.38994	39.4641	59.8283	62.3562	53.8828	6.31394	3.07882	3.25e-07	5.79e-06	C1orf116	9	67648863	67661477	-	3027	protein_coding	PF15385:Specifically androgen-regulated gene protein	-
ENSSSCG00000006466	7.7729	19.4458	14.6897	206.667	93.0662	78.1648	125.966	13.9695	3.1723	3.26e-07	5.8e-06	SH2D2A	4	93282124	93293294	+	4452	protein_coding	PF00017:SH2 domain	-
ENSSSCG00000034069	2.91484	8.75061	3.38994	41.5411	56.9793	54.4519	50.9908	5.01846	3.3341	3.3e-07	5.86e-06	-	1	147939952	147963552	-	1873	lincRNA	-	-
ENSSSCG00000012766	37992	35859	34228.2	18345.6	11486.1	13475.1	14435.6	36026.4	-1.31945	3.34e-07	5.93e-06	BGN	X	124250338	124296636	+	7471	protein_coding	PF01462:Leucine rich repeat N-terminal domain|PF13855:Leucine rich repeat	-
ENSSSCG00000021478	639.321	620.321	572.9	1074.88	1138.64	1046	1086.51	610.847	0.830376	3.35e-07	5.94e-06	CWC25	12	23297926	23316238	+	2905	protein_coding	PF10197:N-terminal domain of CBF1 interacting co-repressor CIR|PF12542:Pre-mRNA splicing factor	-
novel.519	15.5458	5.83374	4.51992	412.296	84.5193	78.1648	191.66	8.63315	4.46497	3.36e-07	5.95e-06	-	12	24292921	24294990	+	741	-	-	-
ENSSSCG00000027206	54.4103	19.4458	22.5996	205.629	206.075	158.964	190.223	32.1519	2.56084	3.37e-07	5.97e-06	PARD6B	17	52156340	52213850	+	4256	protein_coding	PF00564:PB1 domain|PF00595:PDZ domain (Also known as DHR or GLGF)	-
ENSSSCG00000035757	579.081	523.092	551.43	86.1978	161.441	194.973	147.537	551.201	-1.89959	3.39e-07	5.99e-06	SSBP2	2	89957682	90263803	-	5657	protein_coding	PF04503:Single-stranded DNA binding protein, SSDP	-
novel.730	1.94322	1.94458	0	59.1961	30.389	36.0085	41.8645	1.29593	4.96106	3.41e-07	6.01e-06	-	13	18759733	18762130	-	1166	-	-	-
ENSSSCG00000007511	0	0	0	20.7706	29.4393	32.4955	27.5684	0	7.19755	3.42e-07	6.03e-06	ANKRD60	17	58425165	58434669	-	896	protein_coding	PF12796:Ankyrin repeats (3 copies)	-
ENSSSCG00000038616	7593.15	1907.63	2101.76	567.036	329.53	447.911	448.159	3867.52	-3.10945	3.47e-07	6.11e-06	-	8	65859658	65875032	-	4644	protein_coding	PF00089:Trypsin|PF01390:SEA domain	-
ENSSSCG00000011357	4379.06	4222.65	4074.71	2390.69	2530.83	2658.48	2526.67	4225.47	-0.741814	3.51e-07	6.17e-06	SHISA5	13	31180825	31205072	-	1998	protein_coding	PF13908:Wnt and FGF inhibitory regulator	-
ENSSSCG00000001004	154.486	89.4507	85.8784	440.336	385.56	329.346	385.081	109.938	1.80653	3.57e-07	6.27e-06	SLC22A23	7	1987773	2131627	-	7731	protein_coding	PF00083:Sugar (and other) transporter	-
ENSSSCG00000004679	458.601	300.438	320.914	125.662	136.75	129.982	130.798	359.984	-1.46082	3.57e-07	6.27e-06	SORD	1	126654485	126701503	-	6501	protein_coding	PF08240:Alcohol dehydrogenase GroES-like domain|PF00107:Zinc-binding dehydrogenase	-
novel.568	15.5458	11.6675	4.51992	74.774	67.4255	72.017	71.4055	10.5777	2.73897	3.63e-07	6.37e-06	-	12	60935595	60937995	+	2401	-	-	-
ENSSSCG00000031487	252.619	224.599	176.277	47.7723	59.8283	81.6778	63.0928	217.832	-1.78502	3.68e-07	6.45e-06	LSP1	2	1261674	1299439	+	5965	protein_coding	PF02029:Caldesmon	-
ENSSSCG00000013468	1133.87	956.733	983.082	2594.24	1985.73	2045.46	2208.48	1024.56	1.10782	3.68e-07	6.45e-06	THOP1	2	75853850	75877681	-	3576	protein_coding	PF01432:Peptidase family M3	-
ENSSSCG00000010252	0.971612	0	0	136.047	39.8855	28.1042	68.0123	0.323871	7.53564	3.79e-07	6.62e-06	HKDC1	14	72282016	72336533	+	4726	protein_coding	PF03727:Hexokinase|PF00349:Hexokinase	-
ENSSSCG00000020871	1238.81	1307.73	1221.51	717.623	695.147	765.839	726.203	1256.01	-0.790318	3.79e-07	6.62e-06	ARSD	X	107994	125958	-	2029	protein_coding	PF14707:C-terminal region of aryl-sulfatase|PF00884:Sulfatase	-
ENSSSCG00000023861	133.111	137.093	109.608	264.825	339.976	344.276	316.359	126.604	1.32037	3.8e-07	6.63e-06	PFAS	12	53461698	53474456	+	3888	protein_coding	PF02769:AIR synthase related protein, C-terminal domain|PF13507:CobB/CobQ-like glutamine amidotransferase domain	-
novel.2051	0	0	0	52.9649	18.9931	28.1042	33.3541	0	7.46947	3.84e-07	6.7e-06	-	5	4606806	4614343	-	1189	-	-	-
ENSSSCG00000010144	0.971612	0	0	90.352	42.7345	27.2259	53.4375	0.323871	7.18735	3.9e-07	6.79e-06	ACTN2	14	54666743	54742779	-	13219	protein_coding	PF08726:Ca2+ insensitive EF hand|PF00435:Spectrin repeat|PF00307:Calponin homology (CH) domain	-
ENSSSCG00000027002	1.94322	0.97229	0	64.3887	48.4324	25.4694	46.0969	0.971838	5.51294	3.91e-07	6.8e-06	KLHL32	1	64078668	64307190	+	6528	protein_coding	PF07707:BTB And C-terminal Kelch|PF00651:BTB/POZ domain|PF01344:Kelch motif	-
novel.240	197.237	48.6145	32.7694	5.19264	2.84897	1.75651	3.26604	92.8737	-4.84656	3.95e-07	6.87e-06	-	1	132190402	132508719	-	2982	-	-	-
ENSSSCG00000009873	0	5.83374	0	111.123	61.7276	74.6518	82.5006	1.94458	5.37211	4.12e-07	7.15e-06	DTX1	14	38561123	38598721	+	1820	protein_coding	PF02825:WWE domain	-
ENSSSCG00000034763	106.877	350.024	288.145	907.674	2404.53	2563.63	1958.61	248.349	2.97965	4.16e-07	7.21e-06	IRS2	11	76650837	76654613	-	3777	protein_coding	PF02174:PTB domain (IRS-1 type)	-
ENSSSCG00000000522	8160.57	9153.14	9486.18	5365.04	4944.85	4780.35	5030.08	8933.3	-0.828631	4.2e-07	7.29e-06	NAP1L1	5	39328037	39363731	-	5362	protein_coding	PF00956:Nucleosome assembly protein (NAP)	-
ENSSSCG00000028063	183.635	207.098	212.436	1256.62	628.672	569.988	818.426	201.056	2.02508	4.24e-07	7.35e-06	TACC2	14	131797863	131849335	+	3003	protein_coding	PF05010:Transforming acidic coiled-coil-containing protein (TACC)	-
ENSSSCG00000033327	1.94322	0.97229	7.90986	41.5411	70.2745	68.504	60.1065	3.60846	4.10071	4.26e-07	7.37e-06	PDGFB	5	8986462	9007462	+	2541	protein_coding	PF00341:PDGF/VEGF domain|PF04692:Platelet-derived growth factor, N terminal region	-
ENSSSCG00000010180	508.153	496.84	462.162	266.902	264.954	256.451	262.769	489.052	-0.896825	4.28e-07	7.4e-06	TTC13	14	59409123	59491962	+	3505	protein_coding	PF00515:Tetratricopeptide repeat|PF13432:Tetratricopeptide repeat	-
ENSSSCG00000004814	2026.78	2091.4	2098.37	915.982	1155.73	1139.98	1070.56	2072.18	-0.952461	4.44e-07	7.67e-06	LRRC28	1	137998572	138194765	+	6376	protein_coding	-	-
ENSSSCG00000006543	584.911	848.809	784.206	2132.1	1704.63	1652.88	1829.87	739.308	1.3075	4.46e-07	7.69e-06	ADAR	4	95178756	95194668	+	3417	protein_coding	PF02137:Adenosine-deaminase (editase) domain|PF02295:Adenosine deaminase z-alpha domain|PF00035:Double-stranded RNA binding motif	-
novel.9	0	20.4181	11.2998	164.087	424.496	362.72	317.101	10.5726	4.90737	4.49e-07	7.74e-06	-	1	2827476	2866459	+	7976	-	-	-
ENSSSCG00000006928	3644.52	3602.33	3731.19	1327.24	1780.6	1903.18	1670.34	3659.35	-1.13121	4.5e-07	7.75e-06	LMO4	4	128894134	128910546	-	2470	protein_coding	PF00412:LIM domain	-
ENSSSCG00000002653	21.3755	33.0579	32.7694	89.3134	218.421	275.772	194.502	29.0676	2.74473	4.56e-07	7.85e-06	-	6	1678398	1766559	-	2187	protein_coding	PF02493:MORN repeat	-
novel.297	0	1.94458	0	31.1558	69.3248	50.9388	50.4732	0.648193	6.22709	4.68e-07	8.04e-06	-	10	8543710	8555521	+	822	-	-	-
ENSSSCG00000000614	0	0	0	18.6935	30.389	34.252	27.7781	0	7.20876	4.68e-07	8.04e-06	GRIN2B	5	58480191	58927558	+	5939	protein_coding	PF00060:Ligand-gated ion channel|PF10613:Ligated ion channel L-glutamate- and glycine-binding site|PF10565:N-methyl D-aspartate receptor 2B3 C-terminus|PF01094:Receptor family ligand binding region	-
ENSSSCG00000014054	19.4322	23.335	29.3795	147.471	83.5696	98.3647	109.802	24.0489	2.19399	4.72e-07	8.09e-06	GPRIN1	2	81315368	81318382	+	3015	protein_coding	PF15235:G protein-regulated inducer of neurite outgrowth C-terminus	-
ENSSSCG00000015747	0.971612	0	0	11.4238	141.499	116.808	89.9101	0.323871	7.94055	4.72e-07	8.09e-06	-	15	33529406	33606924	+	9175	protein_coding	PF07679:Immunoglobulin I-set domain|PF00041:Fibronectin type III domain	-
novel.1194	0	0	0	10.3853	72.1738	64.1127	48.8906	0	8.02383	4.74e-07	8.11e-06	-	17	10244408	10248294	+	1213	-	-	-
ENSSSCG00000034811	1461.31	1209.53	1274.62	580.537	686.601	697.335	654.824	1315.15	-1.00574	4.74e-07	8.11e-06	QDPR	8	12335252	12549964	-	2701	protein_coding	PF00106:short chain dehydrogenase	-
ENSSSCG00000016328	0	0	0	25.9632	31.3386	21.0781	26.1267	0	7.11819	4.88e-07	8.33e-06	RAB17	15	137235941	137255706	-	2868	protein_coding	PF00071:Ras family	-
ENSSSCG00000028126	175.862	160.428	175.147	57.1191	62.6772	76.4083	65.4015	170.479	-1.37904	4.97e-07	8.49e-06	MPPE1	6	97324691	97345993	+	4077	protein_coding	PF00149:Calcineurin-like phosphoesterase	-
ENSSSCG00000027249	11.6593	5.83374	4.51992	144.355	72.1738	45.6693	87.3995	7.33767	3.5634	5.04e-07	8.6e-06	SLC25A2	2	142944078	142944980	-	903	protein_coding	PF00153:Mitochondrial carrier protein	-
ENSSSCG00000040833	2682.62	2732.13	2669.01	1660.61	1402.64	1564.17	1542.47	2694.59	-0.804931	5.18e-07	8.83e-06	BRF2	15	48568346	48575333	+	4135	protein_coding	PF08271:TFIIB zinc-binding	-
ENSSSCG00000003551	655.838	737.968	761.606	2199.6	1541.29	1502.7	1747.86	718.471	1.28253	5.2e-07	8.85e-06	PAQR7	6	83318411	83329669	-	2440	protein_coding	PF03006:Haemolysin-III related	-
ENSSSCG00000012859	195.294	204.181	213.566	1096.69	571.692	555.936	741.438	204.347	1.85907	5.2e-07	8.85e-06	NADSYN1	2	2334581	2372336	-	2640	protein_coding	PF02540:NAD synthase|PF00795:Carbon-nitrogen hydrolase	-
ENSSSCG00000008730	0	0	1.12998	78.9281	40.8352	26.3477	48.7037	0.37666	7.05343	5.22e-07	8.87e-06	DRD5	8	6180221	6181636	+	1416	protein_coding	PF00001:7 transmembrane receptor (rhodopsin family)	-
ENSSSCG00000015610	1.94322	0	3.38994	50.8879	33.2379	36.8867	40.3375	1.77772	4.54741	5.28e-07	8.96e-06	SYT14	9	132817948	133040924	-	5211	protein_coding	PF00168:C2 domain	-
ENSSSCG00000010698	432.368	522.12	514.141	1386.44	1036.07	1007.36	1143.29	489.543	1.22359	5.36e-07	9.1e-06	FGFR2	14	131181713	131289414	-	5022	protein_coding	PF07679:Immunoglobulin I-set domain|PF07714:Protein tyrosine kinase	-
ENSSSCG00000016438	1499.2	1666.5	1663.33	2635.78	3077.83	2983.44	2899.02	1609.68	0.84895	5.52e-07	9.35e-06	NUB1	18	5899568	5928952	-	4425	protein_coding	PF00627:UBA/TS-N domain	-
ENSSSCG00000016450	7.7729	10.6952	9.03984	62.3117	62.6772	41.278	55.4223	9.16931	2.59339	5.6e-07	9.48e-06	NOS3	18	6205512	6228967	-	8037	protein_coding	PF00258:Flavodoxin|PF00175:Oxidoreductase NAD-binding domain|PF00667:FAD binding domain|PF02898:Nitric oxide synthase, oxygenase domain	-
novel.364	0	0	0	10.3853	68.3752	60.5997	46.4534	0	7.95011	5.69e-07	9.62e-06	-	10	28695664	28698879	-	848	-	-	-
ENSSSCG00000040377	11.6593	8.75061	3.38994	37.387	167.139	146.669	117.065	7.9333	3.87322	5.71e-07	9.65e-06	FCER2	2	71453824	71470303	+	6191	protein_coding	PF00059:Lectin C-type domain	-
ENSSSCG00000005617	686.93	536.704	470.071	1450.82	1214.61	1294.55	1319.99	564.568	1.22471	5.74e-07	9.69e-06	STXBP1	1	268116124	268205801	+	3964	protein_coding	PF00995:Sec1 family	-
novel.445	1.94322	1.94458	2.25996	175.511	40.8352	23.7129	80.0198	2.04925	5.28906	5.75e-07	9.69e-06	-	11	76717398	76722543	+	2561	-	-	-
ENSSSCG00000037277	569.365	495.868	475.721	917.02	1103.5	1122.41	1047.64	513.651	1.02818	5.91e-07	9.96e-06	RFK	1	229331643	229336733	-	447	protein_coding	PF01687:Riboflavin kinase	-
ENSSSCG00000007436	4.85806	1.94458	0	133.97	41.7848	44.7911	73.5153	2.26755	4.98358	5.99e-07	1.01e-05	MMP9	17	48175056	48188264	+	5269	protein_coding	PF01471:Putative peptidoglycan binding domain|PF00413:Matrixin|PF00040:Fibronectin type II domain|PF00045:Hemopexin	-
ENSSSCG00000015534	1139.7	1280.51	1276.88	721.777	636.269	686.796	681.614	1232.36	-0.854445	6.08e-07	1.02e-05	ACBD6	9	121913187	122116233	-	1609	protein_coding	PF12796:Ankyrin repeats (3 copies)|PF00887:Acyl CoA binding protein	-
ENSSSCG00000000716	0	0	0	35.31	27.54	18.4434	27.0978	0	7.16964	6.2e-07	1.04e-05	KCNA1	5	65562170	65563657	-	1488	protein_coding	PF00520:Ion transport protein|PF02214:BTB/POZ domain	-
ENSSSCG00000029175	16.5174	33.0579	21.4696	83.0823	132.002	151.06	122.048	23.6816	2.36523	6.22e-07	1.04e-05	FAM200A	3	6493790	6495103	-	1314	protein_coding	-	-
ENSSSCG00000015612	18.4606	9.7229	12.4298	200.436	81.6703	70.2605	117.456	13.5378	3.11408	6.29e-07	1.05e-05	IRF6	9	133164416	133187702	+	10757	protein_coding	PF00605:Interferon regulatory factor transcription factor|PF10401:Interferon-regulatory factor 3	IRF
novel.451	0	0	0	30.1173	30.389	18.4434	26.3166	0	7.12791	6.36e-07	1.07e-05	-	11	3084168	3086425	-	1610	-	-	-
novel.2505	1.94322	0	0	401.91	43.6841	25.4694	157.021	0.647742	7.87823	6.83e-07	1.14e-05	-	7	36609898	36610538	-	641	-	-	-
ENSSSCG00000003479	1447.7	952.844	1072.35	414.373	452.985	515.536	460.965	1157.63	-1.3282	6.84e-07	1.14e-05	MFAP2	6	75606137	75615423	-	2717	protein_coding	PF05507:Microfibril-associated glycoprotein (MAGP)	-
ENSSSCG00000033397	12.631	1.94458	0	222.245	100.663	124.712	149.207	4.85851	4.92156	6.9e-07	1.15e-05	KCNK9	4	3561851	3641315	+	1412	protein_coding	PF07885:Ion channel	-
ENSSSCG00000029097	552.847	659.212	685.898	2002.28	1590.67	1259.42	1617.46	632.652	1.35422	7.11e-07	1.19e-05	RCC1	6	85546028	85565061	+	4674	protein_coding	PF00415:Regulator of chromosome condensation (RCC1) repeat	-
ENSSSCG00000038602	29.1484	16.5289	16.9497	81.0052	100.663	86.9473	89.5387	20.8757	2.09644	7.31e-07	1.22e-05	-	1	35694269	35775062	+	8037	protein_coding	PF11365:Protein SOGA	-
ENSSSCG00000003968	9.71612	4.86145	6.77988	405.026	61.7276	52.6954	173.15	7.11915	4.60257	7.35e-07	1.22e-05	RIMKLA	6	168919762	168950094	-	1423	protein_coding	PF08443:RimK-like ATP-grasp domain	-
ENSSSCG00000030561	20.4039	10.6952	12.4298	56.0805	105.412	126.469	95.987	14.5096	2.72441	7.37e-07	1.23e-05	LMTK3	6	53886255	53902744	-	4299	protein_coding	PF07714:Protein tyrosine kinase	-
ENSSSCG00000016130	337.15	595.041	688.157	1424.86	3480.49	3278.53	2727.96	540.116	2.33678	7.41e-07	1.23e-05	ZDBF2	15	109563345	109589700	+	8050	protein_coding	-	-
ENSSSCG00000017219	55.3819	17.5012	30.5094	142.278	251.659	299.485	231.141	34.4642	2.74506	7.54e-07	1.25e-05	HID1	12	6291669	6312277	+	4726	protein_coding	PF12722:High-temperature-induced dauer-formation protein	-
ENSSSCG00000013270	294.399	566.845	596.629	2508.05	1629.61	1542.22	1893.29	485.958	1.96221	7.67e-07	1.27e-05	CRY2	2	16584431	16620669	-	7031	protein_coding	PF00875:DNA photolyase|PF03441:FAD binding domain of DNA photolyase	-
ENSSSCG00000007281	1862.58	1954.3	1946.95	15232.1	5995.17	5879.05	9035.44	1921.28	2.2335	7.74e-07	1.28e-05	MAP1LC3A	17	37957713	37959507	+	1079	protein_coding	PF02991:Autophagy protein Atg8 ubiquitin like	-
ENSSSCG00000003170	12.631	0.97229	0	334.406	126.304	129.104	196.605	4.53442	5.4212	7.84e-07	1.3e-05	SLC17A7	6	54511126	54521616	-	2971	protein_coding	PF07690:Major Facilitator Superfamily	-
ENSSSCG00000007795	2601.01	2442.39	2343.58	4910.16	4305.74	4093.55	4436.48	2462.33	0.849248	7.86e-07	1.3e-05	-	3	17886890	17900986	+	2958	protein_coding	PF02769:AIR synthase related protein, C-terminal domain|PF00586:AIR synthase related protein, N-terminal domain	-
ENSSSCG00000039699	1.94322	0.97229	2.25996	104.891	36.0869	24.5912	55.1898	1.72516	5.01023	7.97e-07	1.32e-05	-	2	2328524	2332633	+	4110	protein_coding	-	-
ENSSSCG00000039102	0	0	0	14.5394	44.6338	34.252	31.1417	0	7.37339	7.99e-07	1.32e-05	-	AEMK02000525.1	8539	8835	-	297	IG_V_gene	PF07686:Immunoglobulin V-set domain	-
ENSSSCG00000015815	1842.18	2516.29	2455.45	4424.13	5100.6	5143.94	4889.56	2271.3	1.10629	8.01e-07	1.32e-05	FGFR1	15	48053367	48106860	+	6708	protein_coding	PF07714:Protein tyrosine kinase	-
ENSSSCG00000006531	54.4103	30.141	24.8595	195.243	167.139	130.86	164.414	36.4703	2.16746	8.16e-07	1.34e-05	-	4	94711625	94713075	-	570	protein_coding	PF00812:Ephrin	-
ENSSSCG00000039318	18.4606	4.86145	2.25996	263.786	84.5193	110.66	152.989	8.52735	4.15326	8.19e-07	1.35e-05	HS3ST3B1	12	58126163	58168404	+	5243	protein_coding	PF00685:Sulfotransferase domain	-
ENSSSCG00000012995	1674.09	1729.7	1688.19	2948.38	2742.6	2654.09	2781.69	1697.33	0.712583	8.22e-07	1.35e-05	DPF2	2	6867962	6886499	-	4962	protein_coding	PF14051:N-terminal domain of DPF2/REQ.|PF00628:PHD-finger	-
ENSSSCG00000022986	22.3471	3.88916	7.90986	143.317	106.361	94.8516	114.843	11.382	3.32885	8.23e-07	1.35e-05	CCSER1	8	127985766	128953392	-	4295	protein_coding	-	-
ENSSSCG00000037849	0	0	0	23.8861	29.4393	20.1999	24.5084	0	7.02606	8.32e-07	1.37e-05	-	X	108755875	108835797	-	1311	protein_coding	PF03567:Sulfotransferase family	-
novel.844	0	0	0	10.3853	79.771	45.6693	45.2752	0	7.91276	8.4e-07	1.38e-05	-	14	87274975	87314484	+	1085	-	PF00618:RasGEF N-terminal motif	-
ENSSSCG00000015328	3482.26	3336.9	3565.09	1531.83	1835.68	2006.81	1791.44	3461.41	-0.950002	8.56e-07	1.4e-05	SGCE	9	74402717	74473960	-	6048	protein_coding	PF05510:Sarcoglycan alpha/epsilon	-
ENSSSCG00000028065	286.626	357.803	305.094	800.705	667.607	619.17	695.828	316.508	1.13588	8.59e-07	1.41e-05	USPL1	11	7321187	7361569	+	5040	protein_coding	PF15499:Ubiquitin-specific peptidase-like, SUMO isopeptidase|PF15509:Domain of unknown function (DUF4650)	-
ENSSSCG00000009520	17.489	1.94458	5.6499	209.783	95.9152	89.5821	131.76	8.36117	3.97183	8.66e-07	1.42e-05	ZIC2	11	68840830	68846470	+	3692	protein_coding	-	zf-C2H2
ENSSSCG00000014249	718.993	815.751	755.956	1341.78	1282.98	1298.06	1307.61	763.567	0.775992	8.79e-07	1.44e-05	2019-03-03	2	129880661	130026447	-	1997	protein_coding	PF12906:RING-variant domain	-
ENSSSCG00000028062	8.74451	17.5012	15.8197	159.933	77.8717	67.6257	101.81	14.0218	2.86099	8.8e-07	1.44e-05	-	X	83597179	83599213	-	1103	protein_coding	PF04538:Brain expressed X-linked like family	-
ENSSSCG00000013718	19.4322	24.3072	16.9497	159.933	100.663	70.2605	110.286	20.2297	2.44186	8.85e-07	1.44e-05	-	2	66591831	66634720	-	4746	protein_coding	PF01352:KRAB box|PF00096:Zinc finger, C2H2 type	zf-C2H2
ENSSSCG00000026849	0.971612	0	0	91.3905	29.4393	29.8607	50.2302	0.323871	7.09806	8.94e-07	1.46e-05	CCNO	16	34386446	34390651	-	3177	protein_coding	PF02984:Cyclin, C-terminal domain|PF00134:Cyclin, N-terminal domain	-
ENSSSCG00000010151	367.269	579.485	531.09	1169.38	1364.65	1167.2	1233.75	492.615	1.32475	9.2e-07	1.5e-05	LYST	14	55433018	55633484	+	13882	protein_coding	PF14844:PH domain associated with Beige/BEACH|PF02138:Beige/BEACH domain	-
ENSSSCG00000013457	1009.51	1197.86	1262.19	2054.21	2221.24	2275.56	2183.67	1156.52	0.917278	9.21e-07	1.5e-05	DOT1L	2	76339442	76403354	+	9771	protein_coding	PF08123:Histone methylation protein DOT1	-
ENSSSCG00000004971	712.192	1937.77	1823.79	5934.15	6546.92	7001.46	6494.18	1491.25	2.12271	9.37e-07	1.52e-05	TLE3	1	167808509	167855819	-	5286	protein_coding	PF03920:Groucho/TLE N-terminal Q-rich domain	-
ENSSSCG00000037318	8.74451	6.80603	5.6499	46.7338	42.7345	42.1563	43.8748	7.06681	2.62583	9.4e-07	1.53e-05	TRABD2B	6	163626483	163837863	+	6533	protein_coding	PF01963:TraB family	-
novel.2110	179.748	107.924	117.518	958.562	483.374	425.076	622.337	135.063	2.20318	9.45e-07	1.53e-05	-	6	2598218	3040601	+	7799	-	-	-
ENSSSCG00000022804	459.573	440.447	401.143	150.587	201.327	210.781	187.565	433.721	-1.2082	9.56e-07	1.55e-05	RHOJ	1	194759393	194844855	-	3825	protein_coding	PF00071:Ras family	-
ENSSSCG00000011720	5514.87	4819.64	4791.11	1330.35	2103.49	2258	1897.28	5041.88	-1.40987	9.59e-07	1.55e-05	MBNL1	13	92491808	92697422	+	10911	protein_coding	-	-
ENSSSCG00000020876	324.519	260.574	255.375	1123.69	689.45	680.648	831.262	280.156	1.5684	9.74e-07	1.58e-05	RTL5	X	58008200	58012972	-	4315	protein_coding	PF16297:Domain of unknown function (DUF4939)	-
ENSSSCG00000040177	0	0	0	27.0017	20.8924	22.8347	23.5763	0	6.9699	9.9e-07	1.6e-05	ASIC2	12	41939892	42032212	+	3119	protein_coding	PF00858:Amiloride-sensitive sodium channel	-
ENSSSCG00000000906	10.6877	3.88916	5.6499	50.8879	55.08	44.7911	50.253	6.74226	2.89179	9.93e-07	1.6e-05	-	5	88606814	88682326	+	5844	protein_coding	PF10267:Predicted transmembrane and coiled-coil 2 protein	-
ENSSSCG00000015326	452019	444148	431828	80419.5	153094	172128	135214	442665	-1.71097	1e-06	1.61e-05	COL1A2	9	74174220	74210398	+	5353	protein_coding	PF01391:Collagen triple helix repeat (20 copies)|PF01410:Fibrillar collagen C-terminal domain	-
novel.2544	0.971612	1.94458	1.12998	13.5009	90.2172	77.2865	60.3349	1.34872	5.47781	1e-06	1.61e-05	-	7	119947259	119962879	-	2480	-	-	-
ENSSSCG00000032977	583.939	553.233	523.18	309.481	248.81	279.285	279.192	553.451	-0.988003	1e-06	1.62e-05	PPP1R3E	7	75776720	75782706	+	5685	protein_coding	PF03370:Carbohydrate/starch-binding module (family 21)	-
novel.211	0	0	0	174.473	26.5903	11.4173	70.8268	0	8.55642	1.04e-06	1.67e-05	-	1	74829324	74830432	-	1109	-	-	-
ENSSSCG00000021250	9257.52	11791	11304.3	5546.78	5675.14	5988.83	5736.91	10784.3	-0.910547	1.04e-06	1.68e-05	FKBP9	18	40485924	40532730	-	3899	protein_coding	PF00254:FKBP-type peptidyl-prolyl cis-trans isomerase	-
ENSSSCG00000023868	0	3.88916	3.38994	16.6165	178.535	159.843	118.331	2.42637	5.61914	1.05e-06	1.69e-05	-	5	63091198	63092627	-	1428	pseudogene	PF00001:7 transmembrane receptor (rhodopsin family)	-
ENSSSCG00000036505	8557.96	6746.72	6612.64	2894.38	3413.06	3789.67	3365.7	7305.77	-1.11807	1.06e-06	1.7e-05	-	6	144782319	144918584	+	4487	protein_coding	-	-
ENSSSCG00000010522	2.91484	5.83374	3.38994	229.515	32.2883	48.3041	103.369	4.04617	4.67005	1.07e-06	1.71e-05	ANKRD2	14	108944791	108959382	+	4090	protein_coding	PF12796:Ankyrin repeats (3 copies)	-
ENSSSCG00000007140	2148.24	2652.41	2810.26	4943.39	7918.22	8493.61	7118.41	2536.97	1.48854	1.08e-06	1.73e-05	SMOX	17	31552616	31592126	-	2681	protein_coding	PF01593:Flavin containing amine oxidoreductase	-
ENSSSCG00000031274	10.6877	6.80603	10.1698	243.016	62.6772	57.0866	120.926	9.22119	3.71342	1.08e-06	1.73e-05	F12	2	80527386	80546096	+	3688	protein_coding	PF00008:EGF-like domain|PF00051:Kringle domain|PF00040:Fibronectin type II domain|PF00089:Trypsin|PF00039:Fibronectin type I domain	-
ENSSSCG00000036996	0	0	0	30.1173	15.1945	37.765	27.6923	0	7.20323	1.08e-06	1.73e-05	TRIM71	13	18762149	18830563	+	2610	protein_coding	PF00643:B-box zinc finger|PF01436:NHL repeat|PF00630:Filamin/ABP280 repeat	-
ENSSSCG00000032240	50.5238	81.6723	64.4088	10.3853	15.1945	14.0521	13.2106	65.535	-2.30629	1.09e-06	1.74e-05	RSPO1	6	93665749	93690660	-	1776	protein_coding	PF15913:Furin-like repeat, cysteine-rich	-
ENSSSCG00000004207	144.77	87.5061	108.478	22.8476	33.2379	31.6172	29.2343	113.585	-1.95513	1.1e-06	1.76e-05	-	1	33744019	33853718	-	3926	protein_coding	PF02210:Laminin G domain|PF00054:Laminin G domain	-
ENSSSCG00000035258	541.188	497.812	507.361	293.903	286.796	279.285	286.662	515.454	-0.846909	1.13e-06	1.8e-05	RABL3	13	139603449	139655577	+	5833	protein_coding	PF08477:Ras of Complex, Roc, domain of DAPkinase	-
ENSSSCG00000001097	8.74451	3.88916	3.38994	30.1173	82.62	84.3126	65.6833	5.3412	3.61145	1.13e-06	1.81e-05	-	7	19587685	19838096	-	7348	protein_coding	PF15903:Filopodia upregulated, FAM65	-
ENSSSCG00000013093	1.94322	5.83374	10.1698	89.3134	56.9793	45.6693	63.9873	5.98226	3.43782	1.15e-06	1.84e-05	VWCE	2	10206005	10239763	+	4841	protein_coding	PF07645:Calcium-binding EGF domain|PF00093:von Willebrand factor type C domain	-
ENSSSCG00000020963	9578.16	3888.19	3889.39	1369.82	1240.25	1338.46	1316.18	5785.24	-2.13606	1.17e-06	1.86e-05	-	9	108418041	108447172	+	2520	protein_coding	PF00811:Ependymin	-
ENSSSCG00000028931	0	0	0	23.8861	19.9428	25.4694	23.0994	0	6.94125	1.17e-06	1.86e-05	GDF7	3	117588431	117592466	-	1350	protein_coding	PF00688:TGF-beta propeptide|PF00019:Transforming growth factor beta like domain	-
novel.342	0	0.97229	3.38994	29.0788	45.5834	39.5215	38.0612	1.45408	4.77943	1.18e-06	1.87e-05	-	10	65336005	65336730	+	392	-	-	-
ENSSSCG00000035344	2635.98	2268.35	2498.38	27268.6	8395.9	8557.73	14740.8	2467.57	2.57863	1.18e-06	1.87e-05	UBE2S	6	59565033	59570489	-	1352	protein_coding	PF00179:Ubiquitin-conjugating enzyme	-
ENSSSCG00000031970	71.8993	51.5314	50.8491	309.481	192.78	165.112	222.458	58.0933	1.93468	1.19e-06	1.88e-05	RASSF5	9	67157167	67237363	+	4251	protein_coding	PF16517:Novel Ras effector 1 C-terminal SARAH (Sav/Rassf/Hpo) domain|PF00788:Ras association (RalGDS/AF-6) domain	-
ENSSSCG00000003718	196.266	290.715	311.874	637.656	719.839	652.544	670.013	266.285	1.33213	1.19e-06	1.88e-05	TAF4B	6	110855587	110972790	+	4846	protein_coding	PF07531:NHR1 homology to TAF|PF05236:Transcription initiation factor TFIID component TAF4 family	-
ENSSSCG00000003324	66.0696	81.6723	74.5786	180.704	175.686	167.747	174.712	74.1069	1.23706	1.19e-06	1.89e-05	ZNF471	6	60784524	60804616	+	5614	protein_coding	PF00096:Zinc finger, C2H2 type|PF01352:KRAB box	zf-C2H2
novel.2184	56.3535	33.0579	23.7296	507.84	181.384	178.286	289.17	37.7136	2.93543	1.2e-06	1.9e-05	-	6	63755200	63760374	+	1614	-	-	-
ENSSSCG00000040587	0	0	0	17.655	25.6407	28.9824	24.0927	0	7.00326	1.21e-06	1.92e-05	-	5	67445842	67485982	+	3980	protein_coding	-	-
ENSSSCG00000022849	0.971612	0.97229	2.25996	139.163	27.54	27.2259	64.6429	1.40129	5.55113	1.22e-06	1.93e-05	IL2RA	10	64948517	65001142	+	4832	protein_coding	-	-
ENSSSCG00000028085	16.5174	29.1687	32.7694	138.124	103.512	93.9734	111.87	26.1518	2.10054	1.25e-06	1.96e-05	-	8	3828680	3830347	+	1668	protein_coding	PF13870:Domain of unknown function (DUF4201)	-
ENSSSCG00000000965	250.676	172.095	171.757	790.32	512.814	514.658	605.931	198.176	1.61136	1.28e-06	2.02e-05	NCAPH2	5	220765	233549	-	4171	protein_coding	PF16869:PF16858|PF06278:Condensin II complex subunit CAP-H2 or CNDH2, N-terminal|PF16858:Condensin II complex subunit CAP-H2 or CNDH2, C-term	-
ENSSSCG00000008709	0	0	1.12998	31.1558	33.2379	32.4955	32.2964	0.37666	6.46296	1.29e-06	2.02e-05	-	8	4644476	4679371	+	2907	protein_coding	PF15030:Protein of unknown function (DUF4527)	-
ENSSSCG00000012994	17.489	13.6121	25.9895	85.1593	92.1165	69.3822	82.2194	19.0302	2.11954	1.29e-06	2.02e-05	TIGD3	2	6865374	6866789	-	1416	protein_coding	PF03221:Tc5 transposase DNA-binding domain|PF03184:DDE superfamily endonuclease|PF04218:CENP-B N-terminal DNA-binding domain	-
ENSSSCG00000038331	3.88645	0	1.12998	84.1208	42.7345	30.739	52.5314	1.67214	4.95812	1.3e-06	2.04e-05	-	2	59545870	59557993	+	3289	protein_coding	PF00612:IQ calmodulin-binding motif	-
ENSSSCG00000015056	13056.5	8905.2	9104.24	3976.52	4511.81	4765.42	4417.92	10355.3	-1.22892	1.31e-06	2.06e-05	REXO2	9	41977971	41988697	+	1288	protein_coding	PF00929:Exonuclease	-
novel.1180	0	0	0	113.2	17.0938	19.3216	49.8717	0	8.04991	1.32e-06	2.07e-05	-	16	51047868	51075819	-	2657	-	-	-
ENSSSCG00000006136	620.86	548.371	563.86	332.329	296.292	289.824	306.149	577.697	-0.916879	1.34e-06	2.1e-05	RMDN1	4	50344816	50389085	+	6421	protein_coding	-	-
ENSSSCG00000010478	0	0	0	16.6165	35.1372	24.5912	25.4483	0	7.08171	1.35e-06	2.11e-05	FFAR4	14	105011408	105033633	+	1776	protein_coding	PF00001:7 transmembrane receptor (rhodopsin family)	-
ENSSSCG00000016128	18395.5	19672.3	20832.3	12283.7	11072	10457.4	11271	19633.4	-0.800705	1.35e-06	2.11e-05	EEF1B2	15	109451825	109459231	+	4868	protein_coding	PF00736:EF-1 guanine nucleotide exchange domain|PF10587:Eukaryotic elongation factor 1 beta central acidic region	-
ENSSSCG00000002011	0	0	0	109.045	17.0938	19.3216	48.487	0	8.00925	1.36e-06	2.13e-05	CPNE6	7	75213986	75219031	-	1644	protein_coding	PF07002:Copine|PF00168:C2 domain	-
ENSSSCG00000010189	860.849	889.645	807.935	1855.85	1680.89	1428.92	1655.22	852.81	0.95635	1.36e-06	2.13e-05	NUP133	14	60353554	60408969	+	8093	protein_coding	PF03177:Non-repetitive/WGA-negative nucleoporin C-terminal	-
ENSSSCG00000017734	11.6593	14.5843	10.1698	90.352	51.2814	57.9649	66.5327	12.1378	2.4481	1.38e-06	2.15e-05	RHBDL3	12	42630706	42676244	-	1482	protein_coding	PF01694:Rhomboid family	-
ENSSSCG00000024623	1429.24	1230.92	1210.21	281.441	509.965	512.901	434.769	1290.12	-1.5686	1.4e-06	2.18e-05	USP25	13	180571019	180711866	+	7173	protein_coding	PF00443:Ubiquitin carboxyl-terminal hydrolase	-
ENSSSCG00000011131	0	0	1.12998	28.0403	37.0365	32.4955	32.5241	0.37666	6.47349	1.42e-06	2.2e-05	PRKCQ	10	64442406	64600342	+	8982	protein_coding	PF00433:Protein kinase C terminal domain|PF00069:Protein kinase domain|PF00130:Phorbol esters/diacylglycerol binding domain (C1 domain)	-
ENSSSCG00000031956	0	0	0	22.8476	19.9428	24.5912	22.4605	0	6.90082	1.44e-06	2.24e-05	INSL5	6	145764481	145768583	+	1390	protein_coding	PF00049:Insulin/IGF/Relaxin family	-
novel.2135	0.971612	1.94458	0	32.1944	35.1372	28.9824	32.1047	0.972064	4.98945	1.47e-06	2.28e-05	-	6	32168267	32196114	+	684	-	-	-
ENSSSCG00000004236	18.4606	75.8386	89.2684	260.671	782.516	762.326	601.837	61.1892	3.29984	1.47e-06	2.28e-05	PKIB	1	39913723	40022976	-	2767	protein_coding	-	-
ENSSSCG00000008723	4761.87	1007.29	1021.5	26270.6	17096.6	18954.5	20773.9	2263.56	3.19805	1.49e-06	2.31e-05	HTRA3	8	2793644	2819695	-	2507	protein_coding	PF13180:PDZ domain|PF00219:Insulin-like growth factor binding protein|PF13365:Trypsin-like peptidase domain|PF07648:Kazal-type serine protease inhibitor domain	-
ENSSSCG00000007501	1.94322	5.83374	9.03984	20.7706	187.082	216.929	141.594	5.6056	4.67022	1.51e-06	2.34e-05	BMP7	17	57584952	57676359	-	3564	protein_coding	PF00019:Transforming growth factor beta like domain|PF00688:TGF-beta propeptide	-
ENSSSCG00000031704	0.971612	0	0	47.7723	25.6407	31.6172	35.0101	0.323871	6.5777	1.53e-06	2.38e-05	-	11	78263456	78268290	-	1506	lincRNA	-	-
ENSSSCG00000039392	12.631	13.6121	5.6499	156.818	52.231	78.1648	95.7379	10.631	3.16028	1.54e-06	2.38e-05	SNPH	17	33989696	33998099	-	1401	protein_coding	PF15290:Golgi-localised syntaxin-1-binding clamp	-
ENSSSCG00000032315	62.1832	33.0579	30.5094	414.373	192.78	163.356	256.836	41.9168	2.6123	1.57e-06	2.42e-05	XRCC2	18	4808467	4835802	+	3605	protein_coding	PF08423:Rad51	-
ENSSSCG00000020725	17.489	9.7229	12.4298	85.1593	70.2745	51.8171	69.0836	13.2139	2.38281	1.57e-06	2.43e-05	ERBB3	5	21474625	21496279	+	6768	protein_coding	PF07714:Protein tyrosine kinase|PF14843:Growth factor receptor domain IV|PF00757:Furin-like cysteine rich region|PF01030:Receptor L domain	-
ENSSSCG00000014426	0	0	1.12998	27.0017	36.0869	33.3737	32.1541	0.37666	6.45721	1.57e-06	2.43e-05	-	2	149630230	149634973	+	476	protein_coding	-	-
ENSSSCG00000038682	2785.61	2620.32	2757.15	1629.45	1753.06	1549.24	1643.92	2721.03	-0.727049	1.58e-06	2.44e-05	TAF1D	9	26154912	26167298	-	6820	protein_coding	PF15333:TATA box-binding protein-associated factor 1D	-
ENSSSCG00000023921	0	0	0	52.9649	22.7917	15.8086	30.5218	0	7.3408	1.61e-06	2.49e-05	VSTM2B	6	39670680	39701764	+	3309	protein_coding	PF07686:Immunoglobulin V-set domain	-
ENSSSCG00000006321	994.931	965.484	909.633	164.087	296.292	377.65	279.343	956.683	-1.77498	1.62e-06	2.5e-05	FAM78B	4	84597780	84689286	+	932	protein_coding	-	-
ENSSSCG00000003386	0	13.6121	7.90986	49.8494	452.036	398.728	300.204	7.17397	5.38835	1.63e-06	2.5e-05	TNFRSF9	6	68590357	68609996	-	3013	protein_coding	PF00020:TNFR/NGFR cysteine-rich region	-
ENSSSCG00000007371	0	0.97229	0	18.6935	55.08	49.1823	40.9853	0.324097	6.80809	1.63e-06	2.5e-05	HNF4A	17	46783777	46847500	+	4833	protein_coding	PF00104:Ligand-binding domain of nuclear hormone receptor|PF00105:Zinc finger, C4 type (two domains)	RXR-like
ENSSSCG00000021576	128.253	338.357	285.885	1329.32	1009.48	887.917	1075.57	250.831	2.10051	1.67e-06	2.57e-05	CD83	7	10359211	10387002	+	3303	protein_coding	-	-
ENSSSCG00000010687	494.551	741.857	698.327	1488.21	1527.05	1384.13	1466.46	644.912	1.18535	1.69e-06	2.59e-05	INPP5F	14	129561034	129668756	+	3964	protein_coding	PF12456:Inositol phosphatase|PF02383:SacI homology domain	-
ENSSSCG00000003266	3.88645	1.94458	0	79.9667	39.8855	28.9824	49.6115	1.94368	4.6323	1.71e-06	2.63e-05	TMC4	6	55955982	55970280	+	2354	protein_coding	PF07810:TMC domain	-
novel.1487	0	0	0	12.4623	37.9862	36.0085	28.819	0	7.2619	1.73e-06	2.65e-05	-	2	137903419	137940297	+	670	-	-	-
novel.1694	0	0	0	72.697	18.9931	17.5651	36.4184	0	7.59587	1.73e-06	2.65e-05	-	3	132568166	132574158	+	798	-	-	-
ENSSSCG00000023527	0	0	1.12998	45.6952	27.54	28.1042	33.7798	0.37666	6.52585	1.77e-06	2.71e-05	NRROS	13	133470645	133496264	-	2742	protein_coding	PF13855:Leucine rich repeat	-
ENSSSCG00000020591	6.80129	4.86145	5.6499	246.131	54.1303	35.1302	111.797	5.77088	4.27416	1.79e-06	2.74e-05	RF00100	4	126722389	126722665	+	277	misc_RNA	-	-
ENSSSCG00000011683	4212.91	3534.27	3676.95	1910.89	2115.83	2239.55	2088.76	3808.05	-0.866312	1.82e-06	2.78e-05	PCOLCE2	13	83507610	83592776	-	1994	protein_coding	PF01759:UNC-6/NTR/C345C module|PF00431:CUB domain	-
novel.2631	0	0	1.12998	55.042	23.7414	31.6172	36.8002	0.37666	6.64941	1.83e-06	2.8e-05	-	8	2428528	2431628	-	3101	-	-	-
ENSSSCG00000026326	333.263	129.315	178.537	991.794	786.314	822.926	867.012	213.705	2.01991	1.84e-06	2.8e-05	CCNF	3	39586983	39600435	-	3034	protein_coding	PF02984:Cyclin, C-terminal domain|PF00134:Cyclin, N-terminal domain	-
ENSSSCG00000005609	4.85806	2.91687	1.12998	152.664	38.9359	30.739	74.1128	2.9683	4.62213	1.86e-06	2.84e-05	GARNL3	1	267771636	267923390	+	5332	protein_coding	PF02145:Rap/ran-GAP|PF00780:CNH domain	-
novel.3072	0	0	0	24.9247	22.7917	18.4434	22.0533	0	6.87322	1.87e-06	2.85e-05	-	X	124578208	124579943	-	1047	-	-	-
ENSSSCG00000026753	560.62	605.737	583.069	957.523	1201.31	1147.88	1102.24	583.142	0.918759	1.93e-06	2.93e-05	OSBPL11	13	134718351	134807146	+	4761	protein_coding	PF01237:Oxysterol-binding protein|PF00169:PH domain	-
novel.2540	108.821	75.8386	81.3585	330.252	258.306	209.025	265.861	88.6726	1.58239	1.97e-06	2.99e-05	-	7	114571622	114574074	-	2338	-	PF14893:PNMA	-
ENSSSCG00000031536	1.94322	0	0	30.1173	47.4828	36.0085	37.8695	0.647742	5.81162	1.98e-06	3e-05	MYCT1	1	13651399	13667166	-	2590	protein_coding	PF15179:Myc target protein 1	-
novel.1	0	0	0	15.5779	24.691	31.6172	23.9621	0	6.99582	1.98e-06	3.01e-05	-	1	278258	290096	+	10039	-	-	-
ENSSSCG00000016548	11.6593	3.88916	5.6499	67.5043	45.5834	50.0606	54.3828	7.06614	2.93676	1.99e-06	3.01e-05	-	18	17444339	17494877	+	6182	protein_coding	PF06365:CD34/Podocalyxin family	-
ENSSSCG00000013893	1633.28	1097.72	1155.97	8606.28	3932.52	3715.9	5418.24	1295.65	2.06404	1.99e-06	3.02e-05	ARRDC2	2	59771105	59778155	-	5192	protein_coding	PF02752:Arrestin (or S-antigen), C-terminal domain|PF00339:Arrestin (or S-antigen), N-terminal domain	-
novel.1331	38.8645	9.7229	13.5598	412.296	131.052	147.547	230.298	20.7157	3.47104	2.03e-06	3.07e-05	-	18	3061910	3063835	-	1926	-	-	-
ENSSSCG00000039414	0	0	0	11.4238	41.7848	36.8867	30.0318	0	7.32126	2.04e-06	3.08e-05	-	7	119684157	119689324	-	5168	protein_coding	PF00078:Reverse transcriptase (RNA-dependent DNA polymerase)|PF03372:Endonuclease/Exonuclease/phosphatase family|PF08333:Protein of unknown function (DUF1725)	-
ENSSSCG00000026951	726.766	476.422	454.252	193.166	226.018	200.242	206.475	552.48	-1.42022	2.04e-06	3.08e-05	PSMB8	7	25053132	25073046	-	2167	protein_coding	PF00227:Proteasome subunit	-
ENSSSCG00000039095	1.94322	0	1.12998	33.2329	48.4324	24.5912	35.4188	1.0244	5.11635	2.04e-06	3.08e-05	SLC30A10	10	9527528	9567626	-	6882	protein_coding	PF01545:Cation efflux family	-
ENSSSCG00000004012	16882.7	27405.9	26896.9	53262	62798.8	67028.5	61029.7	23728.5	1.3629	2.06e-06	3.11e-05	THBS2	1	855024	883694	+	7007	protein_coding	PF00090:Thrombospondin type 1 domain|PF07645:Calcium-binding EGF domain|PF02412:Thrombospondin type 3 repeat|PF00093:von Willebrand factor type C domain|PF05735:Thrombospondin C-terminal region|PF12947:EGF domain	-
ENSSSCG00000012548	544.103	631.988	719.797	1285.7	3153.8	3145.91	2528.47	631.963	2.00057	2.11e-06	3.18e-05	PWWP3B	X	86788430	86814622	+	6453	protein_coding	-	-
ENSSSCG00000003431	6.80129	0	1.12998	340.637	58.8786	47.4258	148.981	2.64376	5.80306	2.14e-06	3.22e-05	NPPB	6	71930374	71932254	-	1081	protein_coding	PF00212:Atrial natriuretic peptide	-
ENSSSCG00000040401	5826.76	2684.49	2560.53	626.232	900.273	1060.93	862.48	3690.6	-2.09718	2.16e-06	3.24e-05	EEF1A2	17	62515417	62526190	-	4468	protein_coding	PF03143:Elongation factor Tu C-terminal domain|PF00009:Elongation factor Tu GTP binding domain|PF03144:Elongation factor Tu domain 2	-
ENSSSCG00000011732	236.102	222.654	224.866	77.8896	108.261	103.634	96.5948	227.874	-1.23618	2.17e-06	3.26e-05	TRIM59	13	100118831	100132967	-	4180	protein_coding	PF00643:B-box zinc finger|PF13445:RING-type zinc-finger	-
ENSSSCG00000014987	0	6.80603	21.4696	77.8896	667.607	537.493	427.663	9.42521	5.51396	2.18e-06	3.28e-05	MMP12	9	33472989	33483778	-	2627	protein_coding	PF00413:Matrixin|PF00045:Hemopexin|PF01471:Putative peptidoglycan binding domain	-
ENSSSCG00000022933	14.5742	15.5566	29.3795	63.3502	185.183	183.555	144.029	19.8368	2.86747	2.21e-06	3.31e-05	EFR3B	3	113670429	113758973	-	7319	protein_coding	-	-
ENSSSCG00000005215	753.971	694.215	755.956	1579.6	1488.11	1213.75	1427.15	734.714	0.957751	2.22e-06	3.32e-05	JAK2	1	216848648	217002166	-	6894	protein_coding	PF00017:SH2 domain|PF07714:Protein tyrosine kinase	-
novel.1351	1.94322	0	0	359.331	19.9428	34.252	137.842	0.647742	7.69159	2.22e-06	3.32e-05	-	18	49254058	49254506	-	449	-	-	-
ENSSSCG00000031786	967.726	1005.35	1097.21	1892.2	1753.06	1664.29	1769.85	1023.43	0.79034	2.22e-06	3.32e-05	NCDN	6	91746605	91758892	+	6390	protein_coding	PF05536:Neurochondrin	-
ENSSSCG00000017052	2179.33	3185.22	2878.06	197.32	654.312	678.892	510.175	2747.54	-2.42868	2.23e-06	3.32e-05	ADAM19	16	65715625	65814756	+	7022	protein_coding	PF01562:Reprolysin family propeptide|PF00200:Disintegrin|PF01421:Reprolysin (M12B) family zinc metalloprotease|PF08516:ADAM cysteine-rich	-
ENSSSCG00000008036	59.2684	27.2241	45.1992	191.089	156.693	147.547	165.11	43.8972	1.91103	2.23e-06	3.33e-05	SYNGR3	3	39975074	39979216	-	2545	protein_coding	PF01284:Membrane-associating domain	-
ENSSSCG00000026417	31.0916	38.8916	24.8595	389.448	135.801	125.591	216.946	31.6142	2.7758	2.24e-06	3.34e-05	EPS8L1	6	59311297	59322371	+	2136	protein_coding	PF00018:SH3 domain|PF08416:Phosphotyrosine-binding domain	-
ENSSSCG00000016753	159.344	105.98	129.948	851.593	421.647	375.015	549.418	131.757	2.05949	2.25e-06	3.35e-05	POLD2	18	51038260	51048413	+	4141	protein_coding	PF04042:DNA polymerase alpha/epsilon subunit B	-
novel.1376	0	0	0	12.4623	36.0869	32.4955	27.0149	0	7.1686	2.27e-06	3.37e-05	-	2	12172498	12177990	+	2404	-	PF13853:Olfactory receptor	-
ENSSSCG00000002251	0	0	0	24.9247	17.0938	23.7129	21.9105	0	6.86457	2.27e-06	3.37e-05	-	7	81258530	81270128	+	900	protein_coding	PF14992:TMCO5 family	-
ENSSSCG00000017232	89.3883	17.5012	14.6897	677.12	366.567	371.502	471.73	40.5264	3.538	2.27e-06	3.38e-05	SLC9A3R1	12	6466121	6483548	-	1957	protein_coding	PF00595:PDZ domain (Also known as DHR or GLGF)|PF09007:EBP50, C-terminal	-
novel.607	1.94322	0.97229	1.12998	189.012	22.7917	23.7129	78.5056	1.3485	5.85586	2.28e-06	3.38e-05	-	12	42542444	42545543	-	3100	-	-	-
novel.1234	88.4167	103.063	115.258	211.86	319.084	288.068	273.004	102.246	1.41893	2.35e-06	3.49e-05	-	17	52682519	52720269	+	4567	-	-	-
ENSSSCG00000027652	249.704	496.84	540.13	2553.74	1532.74	1322.65	1803.05	428.892	2.07197	2.4e-06	3.56e-05	KLHL15	X	20091904	20130017	-	6601	protein_coding	PF01344:Kelch motif|PF00651:BTB/POZ domain|PF07707:BTB And C-terminal Kelch	-
ENSSSCG00000007117	282.739	568.79	553.69	1355.28	1509	1528.17	1464.15	468.406	1.6446	2.4e-06	3.56e-05	GZF1	17	30351500	30359846	+	4770	protein_coding	-	zf-C2H2
ENSSSCG00000031937	0	0	1.12998	45.6952	26.5903	26.3477	32.8778	0.37666	6.48664	2.44e-06	3.61e-05	BHLHE23	17	62227916	62228590	-	675	protein_coding	PF00010:Helix-loop-helix DNA-binding domain	bHLH
ENSSSCG00000032190	5.82967	20.4181	14.6897	47.7723	216.521	240.642	168.312	13.6458	3.62623	2.45e-06	3.62e-05	-	8	131976014	131998159	+	995	protein_coding	PF15022:Protein of unknown function (DUF4522)	-
ENSSSCG00000010190	0.971612	0	0	261.709	24.691	14.9304	100.443	0.323871	8.09885	2.48e-06	3.66e-05	ACTA1	14	60412628	60422994	+	4599	protein_coding	PF00022:Actin	-
ENSSSCG00000010686	2306.61	2470.59	2439.63	9733.09	5576.37	5347.7	6885.72	2405.61	1.51716	2.48e-06	3.66e-05	BAG3	14	129466905	129533996	+	3143	protein_coding	PF02179:BAG domain	-
ENSSSCG00000009592	1433.13	1245.5	1310.78	2932.8	2358.94	2345.82	2545.86	1329.8	0.936783	2.62e-06	3.86e-05	NFIL3	14	2588896	2603255	-	2145	protein_coding	PF06529:Vertebrate interleukin-3 regulated transcription factor|PF07716:Basic region leucine zipper	TF_bZIP
ENSSSCG00000016672	0	3.88916	6.77988	43.6182	61.7276	56.2084	53.8514	3.55635	3.9512	2.62e-06	3.87e-05	ADCYAP1R1	18	41917426	41972311	-	4435	protein_coding	PF02793:Hormone receptor domain|PF00002:7 transmembrane receptor (Secretin family)	-
novel.1499	85.5019	75.8386	63.2788	171.357	215.572	180.921	189.283	74.8731	1.33579	2.66e-06	3.92e-05	-	2	4703866	4710586	-	4146	-	-	-
ENSSSCG00000027659	2144.35	1714.15	1812.49	1071.76	1022.78	1009.99	1034.84	1890.33	-0.869382	2.66e-06	3.92e-05	FUCA1	6	81637698	81723231	-	2436	protein_coding	PF16757:Alpha-L-fucosidase C-terminal domain|PF01120:Alpha-L-fucosidase	-
ENSSSCG00000009526	351.724	737.968	677.988	130.855	182.334	181.799	164.996	589.226	-1.83555	2.68e-06	3.94e-05	ITGBL1	11	70041968	70248362	+	5348	protein_coding	PF07974:EGF-like domain	-
ENSSSCG00000009778	894.855	442.392	475.721	3430.26	2031.31	1866.29	2442.62	604.323	2.01476	2.75e-06	4.04e-05	RILPL2	14	29477281	29522762	+	2923	protein_coding	PF11461:Rab interacting lysosomal protein	-
ENSSSCG00000023948	1553.61	1036.46	1055.4	460.068	521.361	540.127	507.185	1215.16	-1.26049	2.79e-06	4.1e-05	UBTD2	16	51907488	51982659	+	5569	protein_coding	PF00240:Ubiquitin family|PF16455:Ubiquitin-binding domain	-
ENSSSCG00000008899	355.61	121.536	132.208	2461.31	982.893	947.638	1463.95	203.118	2.84888	2.79e-06	4.1e-05	-	8	55763808	55776466	+	1124	protein_coding	PF00025:ADP-ribosylation factor family	-
ENSSSCG00000015905	332.291	176.957	172.887	43.6182	60.7779	66.7474	57.0479	227.378	-1.99347	2.81e-06	4.11e-05	SCN2A	15	71864673	71997507	+	7511	protein_coding	PF11933:Cytoplasmic domain of voltage-gated Na+ ion channel|PF00520:Ion transport protein|PF06512:Sodium ion transport-associated	-
ENSSSCG00000002329	4.85806	2.91687	0	60.2346	41.7848	31.6172	44.5456	2.59164	4.06387	2.83e-06	4.14e-05	MAP3K9	7	94302822	94380619	-	5155	protein_coding	PF00069:Protein kinase domain|PF14604:Variant SH3 domain	-
ENSSSCG00000017983	364.355	1118.13	1067.83	4216.42	3716	3694.82	3875.75	850.106	2.1889	2.85e-06	4.17e-05	-	12	53341329	53376723	-	11663	protein_coding	PF08447:PAS fold	-
ENSSSCG00000000699	23.3187	6.80603	7.90986	114.238	90.2172	74.6518	93.0357	12.6782	2.8674	2.87e-06	4.2e-05	LPAR5	5	64049491	64060246	+	2366	protein_coding	PF00001:7 transmembrane receptor (rhodopsin family)	-
ENSSSCG00000022331	14.5742	48.6145	33.8994	130.855	241.212	190.582	187.549	32.3627	2.53574	2.89e-06	4.23e-05	-	X	113460199	113530948	-	2011	protein_coding	PF00167:Fibroblast growth factor	-
ENSSSCG00000028979	573.251	792.416	866.694	1539.1	1721.72	1750.36	1670.4	744.121	1.16702	2.93e-06	4.27e-05	UVRAG	9	10088783	10370855	+	5587	protein_coding	PF10186:Vacuolar sorting 38 and autophagy-related subunit 14	-
ENSSSCG00000035600	68.9845	26.2518	25.9895	437.22	226.968	172.138	278.775	40.4086	2.7833	2.97e-06	4.33e-05	DNAJC12	14	71001889	71050285	-	5489	protein_coding	PF00226:DnaJ domain	-
ENSSSCG00000014232	10125.2	14121.5	14530.4	2865.3	4833.74	5256.36	4318.47	12925.7	-1.58158	2.99e-06	4.36e-05	LOX	2	125591789	125607594	-	5385	protein_coding	PF01186:Lysyl oxidase	-
ENSSSCG00000004347	366.298	319.883	329.954	112.161	132.952	172.138	139.084	338.712	-1.28212	3.03e-06	4.42e-05	FBXL4	1	65872122	65935708	-	3278	protein_coding	PF00646:F-box domain	-
ENSSSCG00000024261	102.991	143.899	203.396	385.294	526.109	527.832	479.745	150.095	1.67854	3.04e-06	4.42e-05	CBX2	12	2569782	2580318	-	7739	protein_coding	PF17218:CBX family C-terminal motif|PF00385:Chromo (CHRromatin Organisation MOdifier) domain	-
ENSSSCG00000002786	282.739	246.962	250.855	114.238	130.103	131.738	125.36	260.185	-1.05263	3.05e-06	4.43e-05	ELMO3	6	27841831	27846231	+	2142	protein_coding	PF04727:ELMO/CED-12 family|PF16457:Pleckstrin homology domain|PF11841:Domain of unknown function (DUF3361)	-
ENSSSCG00000014414	202.095	275.158	313.004	1136.15	691.349	658.692	828.73	263.419	1.65382	3.05e-06	4.43e-05	-	2	147569394	147641060	+	3452	protein_coding	PF01480:PWI domain	-
ENSSSCG00000003211	2545.62	2291.69	2238.49	4523.83	3875.54	3963.57	4120.98	2358.6	0.804917	3.06e-06	4.43e-05	-	6	55238579	55246688	+	3569	protein_coding	PF00104:Ligand-binding domain of nuclear hormone receptor|PF00105:Zinc finger, C4 type (two domains)	THR-like
novel.266	0.971612	0	0	17.655	52.231	40.3998	36.7619	0.323871	6.65107	3.07e-06	4.45e-05	-	1	225284888	225286358	-	558	-	-	-
ENSSSCG00000005636	562.564	362.664	342.384	1989.82	1150.98	1151.39	1430.73	422.537	1.75911	3.07e-06	4.45e-05	SLC25A25	1	268531752	268576994	+	4009	protein_coding	PF00153:Mitochondrial carrier protein|PF13499:EF-hand domain pair	-
ENSSSCG00000002968	0	0	0	63.3502	18.0434	15.8086	32.4008	0	7.42708	3.08e-06	4.45e-05	-	6	47787570	47793873	-	929	protein_coding	PF12937:F-box-like|PF04300:F-box associated region	-
ENSSSCG00000039793	82.5871	104.035	98.3082	20.7706	32.2883	31.6172	28.2253	94.9768	-1.74548	3.08e-06	4.45e-05	PATJ	6	150247296	150605912	-	11698	protein_coding	PF00595:PDZ domain (Also known as DHR or GLGF)|PF09045:L27_2	-
ENSSSCG00000000456	213.755	135.148	125.428	34.2714	45.5834	51.8171	43.8907	158.11	-1.84697	3.12e-06	4.5e-05	SLC16A7	5	24712656	24877213	+	7683	protein_coding	PF07690:Major Facilitator Superfamily	-
ENSSSCG00000039710	0	0	0	5.19264	76.9221	65.8692	49.328	0	8.03647	3.14e-06	4.53e-05	MYL2	14	32202466	32213672	-	4116	protein_coding	PF13405:EF-hand domain	-
ENSSSCG00000017367	6.80129	18.4735	33.8994	214.975	115.858	129.982	153.605	19.7247	2.9694	3.16e-06	4.56e-05	MPP2	12	19239380	19269755	+	8152	protein_coding	PF02828:L27 domain|PF07653:Variant SH3 domain|PF00625:Guanylate kinase|PF00595:PDZ domain (Also known as DHR or GLGF)	-
ENSSSCG00000003762	0	0	0	30.1173	20.8924	15.8086	22.2728	0	6.8866	3.19e-06	4.6e-05	ADGRL4	6	134362483	134465839	+	7684	protein_coding	PF16489:GPCR-Autoproteolysis INducing (GAIN) domain|PF01825:GPCR proteolysis site, GPS, motif|PF00002:7 transmembrane receptor (Secretin family)|PF07645:Calcium-binding EGF domain	-
ENSSSCG00000001905	41.7793	55.4205	49.7191	320.905	150.045	156.33	209.093	48.973	2.09315	3.22e-06	4.64e-05	ARID3B	7	58934780	58995973	-	1710	protein_coding	PF01388:ARID/BRIGHT DNA binding domain	ARID
novel.546	0	0	2.25996	21.8091	65.5262	50.0606	45.7986	0.75332	6.03941	3.27e-06	4.7e-05	-	12	40542524	40546414	+	1122	-	PF08333:Protein of unknown function (DUF1725)	-
ENSSSCG00000002507	0	18.4735	18.0797	202.513	235.514	295.094	244.374	12.1844	4.33064	3.27e-06	4.7e-05	BCL11B	7	120205008	120295737	-	2667	protein_coding	PF00096:Zinc finger, C2H2 type	zf-C2H2
novel.959	0	0	0	9.34675	41.7848	43.0345	31.3887	0	7.38508	3.28e-06	4.71e-05	-	15	33716299	33722584	+	725	-	-	-
novel.1888	0	0	2.25996	42.5797	38.9359	27.2259	36.2471	0.75332	5.70817	3.31e-06	4.75e-05	-	4	16569081	16570993	-	1749	-	-	-
ENSSSCG00000014247	2622.38	2158.48	2099.5	1289.85	1223.16	1265.57	1259.52	2293.46	-0.864784	3.37e-06	4.83e-05	ALDH7A1	2	129662293	129713728	-	5665	protein_coding	PF00171:Aldehyde dehydrogenase family	-
ENSSSCG00000037959	0	0	1.12998	31.1558	29.4393	25.4694	28.6882	0.37666	6.29109	3.39e-06	4.86e-05	-	11	78000576	78025223	+	2142	protein_coding	-	-
ENSSSCG00000025345	14.5742	8.75061	5.6499	109.045	64.5765	46.5476	73.3899	9.65823	2.91416	3.4e-06	4.87e-05	GUCY2D	12	53236324	53249450	+	3327	protein_coding	PF07714:Protein tyrosine kinase|PF00211:Adenylate and Guanylate cyclase catalytic domain|PF01094:Receptor family ligand binding region	-
ENSSSCG00000017429	0.971612	0	0	5.19264	125.354	114.173	1749.45	3221.51	-0.880624	3.42e-06	4.9e-05	P3H4	12	20882344	20891484	+	2141	protein_coding	-	-
ENSSSCG00000010426	3135.39	3308.7	3220.44	1495.48	1823.34	1929.53	81.5735	0.323871	7.80013	3.42e-06	4.9e-05	PCDH15	14	95920700	96372532	+	5580	protein_coding	PF00028:Cadherin domain	-
ENSSSCG00000040557	0	1.94458	0	84.1208	34.1876	26.3477	48.2187	0.648193	6.16275	3.47e-06	4.96e-05	SERTM1	11	12576596	12600660	+	3569	protein_coding	PF15872:Serine-rich and transmembrane domain-containing protein 1	-
ENSSSCG00000017735	1031.85	959.65	916.413	1539.1	1683.74	1621.26	1614.7	969.305	0.736083	3.49e-06	4.98e-05	RHOT1	12	42711234	42783421	-	3428	protein_coding	PF08356:EF hand associated|PF00071:Ras family|PF08355:EF hand associated	-
ENSSSCG00000007786	1683.8	2177.93	2002.32	3781.28	3678.96	3426.08	3628.77	1954.69	0.892543	3.51e-06	5e-05	RNF40	3	17622317	17639900	-	6209	protein_coding	PF13920:Zinc finger, C3HC4 type (RING finger)	-
ENSSSCG00000010823	1795.54	1883.33	1785.37	1150.69	1186.12	1160.18	1165.66	1821.41	-0.643944	3.51e-06	5e-05	IARS2	10	9685673	9739980	+	8964	protein_coding	PF08264:Anticodon-binding domain of tRNA|PF00133:tRNA synthetases class I (I, L, M and V)	-
ENSSSCG00000034723	7286.12	8686.44	8901.98	3068.85	3913.53	4471.2	3817.86	8291.51	-1.11877	3.52e-06	5.01e-05	PYCR1	12	1060565	1068657	+	5853	protein_coding	PF14748:Pyrroline-5-carboxylate reductase dimerisation|PF03807:NADP oxidoreductase coenzyme F420-dependent	-
ENSSSCG00000009842	0	0	0	14.5394	43.6841	20.1999	26.1411	0	7.12011	3.54e-06	5.03e-05	CCDC60	14	33236392	33515224	-	4337	protein_coding	PF04505:Interferon-induced transmembrane protein|PF15769:Domain of unknown function (DUF4698)	-
ENSSSCG00000000502	1550.69	1677.2	1717.57	2661.75	3273.46	2875.41	2936.87	1648.49	0.833269	3.55e-06	5.05e-05	CNOT2	5	34426399	34550088	+	4919	protein_coding	PF04153:NOT2 / NOT3 / NOT5 family	-
ENSSSCG00000035639	791.864	570.734	580.809	265.863	263.054	319.685	282.868	647.803	-1.19518	3.57e-06	5.07e-05	NAE1	6	27503833	27540045	-	4532	protein_coding	PF00899:ThiF family	-
novel.1593	14.5742	8.75061	16.9497	78.9281	62.6772	52.6954	64.7669	13.4248	2.2758	3.58e-06	5.08e-05	-	3	5067264	5073235	+	738	-	-	-
ENSSSCG00000039070	0	0	0	30.1173	15.1945	21.0781	22.13	0	6.87795	3.62e-06	5.13e-05	-	18	2707165	2773371	+	7351	protein_coding	PF11938:TLR4 regulator and MIR-interacting MSAP	-
ENSSSCG00000021181	798.665	393.777	386.453	4161.38	1781.55	1926.89	2623.28	526.299	2.31713	3.64e-06	5.16e-05	DHCR7	2	2357714	2394851	+	5586	protein_coding	PF01222:Ergosterol biosynthesis ERG4/ERG24 family	-
ENSSSCG00000002296	893.883	624.21	594.369	1683.45	1626.76	1500.06	1603.42	704.154	1.18678	3.65e-06	5.17e-05	-	7	91414948	91452535	-	2946	protein_coding	PF00106:short chain dehydrogenase	-
ENSSSCG00000032098	18.4606	9.7229	11.2998	297.019	88.3179	58.8431	148.06	13.1611	3.48884	3.69e-06	5.22e-05	-	6	53686094	53693386	+	1937	protein_coding	PF00096:Zinc finger, C2H2 type	zf-C2H2
novel.1089	2.91484	3.88916	1.12998	18.6935	76.9221	52.6954	49.437	2.64466	4.20564	3.7e-06	5.22e-05	-	15	138076886	138079075	-	2190	-	-	-
ENSSSCG00000022351	2112.29	1403.99	1476.88	4640.14	3779.63	3576.26	3998.68	1664.38	1.26439	3.7e-06	5.22e-05	GSTO1	14	115206153	115218304	+	2838	protein_coding	PF13417:Glutathione S-transferase, N-terminal domain|PF14497:Glutathione S-transferase, C-terminal domain	-
ENSSSCG00000037221	1750.85	1754.01	2004.58	686.467	961.051	945.882	864.467	1836.48	-1.08662	3.71e-06	5.23e-05	FNTA	17	11928322	11951345	+	1962	protein_coding	PF01239:Protein prenyltransferase alpha subunit repeat	-
ENSSSCG00000033442	284.682	353.913	327.694	683.352	595.434	598.092	625.626	322.097	0.957649	3.73e-06	5.26e-05	HCN2	2	77706720	77730741	-	4656	protein_coding	PF08412:Ion transport protein N-terminal|PF00027:Cyclic nucleotide-binding domain|PF00520:Ion transport protein	-
ENSSSCG00000012543	0	0	0	82.0437	18.9931	13.1738	38.0702	0	7.65995	3.78e-06	5.33e-05	-	X	84994973	85001326	-	1642	protein_coding	PF00046:Homeobox domain	Homeobox
ENSSSCG00000004948	952.18	776.86	653.128	133.97	236.464	305.633	225.356	794.056	-1.81603	3.81e-06	5.36e-05	SMAD6	1	164657086	164734703	+	1491	protein_coding	PF03166:MH2 domain|PF03165:MH1 domain	MH1
ENSSSCG00000005055	15462.2	11016	11529.2	6550	4877.43	4892.76	5440.06	12669.2	-1.21968	3.9e-06	5.49e-05	LGALS3	1	184478643	184496155	+	1068	protein_coding	PF00337:Galactoside-binding lectin	-
ENSSSCG00000021374	4.85806	9.7229	6.77988	47.7723	37.9862	43.9128	43.2238	7.12028	2.59962	3.95e-06	5.55e-05	FXYD1	6	44667803	44672092	+	618	protein_coding	-	-
ENSSSCG00000031112	44.6942	33.0579	37.2893	232.63	124.405	115.93	157.655	38.3471	2.03778	3.95e-06	5.55e-05	TM4SF5	12	52106823	52118043	-	5246	protein_coding	PF05805:L6 membrane protein	-
ENSSSCG00000014876	5.82967	10.6952	7.90986	33.2329	72.1738	67.6257	57.6775	8.14491	2.82518	4e-06	5.62e-05	MYO7A	9	11251187	11337595	+	6528	protein_coding	PF00063:Myosin head (motor domain)|PF00373:FERM central domain|PF00784:MyTH4 domain	-
ENSSSCG00000005087	855.019	991.736	958.223	363.485	456.784	512.901	444.39	934.992	-1.07233	4.03e-06	5.65e-05	SIX1	1	189619855	189624652	-	2752	protein_coding	PF00046:Homeobox domain|PF16878:Transcriptional regulator, SIX1, N-terminal SD domain	Homeobox
ENSSSCG00000013079	400.304	449.198	500.581	119.431	180.434	204.634	168.166	450.028	-1.41816	4.03e-06	5.65e-05	DAGLA	2	9800577	9863968	-	7684	protein_coding	PF01764:Lipase (class 3)	-
ENSSSCG00000017101	1.94322	0	1.12998	13.5009	68.3752	71.1387	51.0049	1.0244	5.64378	4.05e-06	5.67e-05	ADCY2	16	74307481	74524295	-	2871	protein_coding	PF00211:Adenylate and Guanylate cyclase catalytic domain|PF06327:Domain of Unknown Function (DUF1053)	-
novel.1881	3.88645	15.5566	12.4298	42.5797	153.844	158.964	118.463	10.6243	3.48257	4.06e-06	5.68e-05	-	4	2898849	2906982	-	4175	-	-	-
ENSSSCG00000011296	1460.33	1158	983.082	577.422	504.267	560.327	547.339	1200.47	-1.13342	4.12e-06	5.76e-05	ANO10	13	26734100	27006540	-	3143	protein_coding	PF04547:Calcium-activated chloride channel	-
ENSSSCG00000022390	8.74451	12.6398	16.9497	237.823	68.3752	64.9909	123.73	12.778	3.2789	4.14e-06	5.78e-05	RGN	X	41725522	41751198	+	3498	protein_coding	PF08450:SMP-30/Gluconolaconase/LRE-like region	-
ENSSSCG00000010528	1347.63	1345.65	1360.5	2053.17	2041.76	2102.54	2065.82	1351.26	0.612479	4.15e-06	5.79e-05	ZFYVE27	14	109088460	109158981	+	3403	protein_coding	PF01363:FYVE zinc finger	-
ENSSSCG00000037530	12.631	28.1964	20.3396	68.5429	110.16	116.808	98.5036	20.389	2.27363	4.18e-06	5.83e-05	-	14	131621319	131749925	+	7001	protein_coding	-	-
ENSSSCG00000029125	1459.36	1369.96	1291.57	844.323	818.603	847.517	836.814	1373.63	-0.7152	4.18e-06	5.83e-05	FAM13B	2	139957613	140073621	-	6610	protein_coding	PF00620:RhoGAP domain	-
ENSSSCG00000007864	679.157	1784.15	2101.76	6053.58	6672.28	6832.83	6519.56	1521.69	2.09923	4.22e-06	5.87e-05	GPRC5B	3	25868399	25897626	+	5323	protein_coding	PF00003:7 transmembrane sweet-taste receptor of 3 GCPR	-
novel.1287	0	0	0	14.5394	30.389	21.0781	22.0022	0	6.87178	4.24e-06	5.9e-05	-	18	9580734	9581357	+	624	-	-	-
ENSSSCG00000035227	17.489	9.7229	11.2998	271.056	60.7779	76.4083	136.081	12.8372	3.40323	4.24e-06	5.9e-05	ESRP2	6	28802651	28814413	-	8093	protein_coding	-	-
ENSSSCG00000038127	0	0	16.9497	2774.95	3128.16	3157.33	3020.15	5.6499	9.07147	4.25e-06	5.91e-05	-	4	96819538	96819828	-	291	protein_coding	-	-
ENSSSCG00000021968	0	0	0	7.2697	43.6841	57.9649	36.3062	0	7.59495	4.3e-06	5.97e-05	SLC19A3	15	129070619	129096324	-	4460	protein_coding	PF01770:Reduced folate carrier	-
ENSSSCG00000016300	1429.24	1356.34	1313.04	2282.68	2179.46	2100.79	2187.64	1366.21	0.678971	4.35e-06	6.04e-05	ATG16L1	15	133651280	133693468	+	6670	protein_coding	PF00400:WD domain, G-beta repeat|PF08614:Autophagy protein 16 (ATG16)	-
ENSSSCG00000016321	0	0	0	11.4238	34.1876	28.9824	24.8646	0	7.0489	4.37e-06	6.05e-05	IQCA1	15	136153983	136312823	-	3628	protein_coding	PF00004:ATPase family associated with various cellular activities (AAA)	-
ENSSSCG00000003102	0.971612	10.6952	3.38994	47.7723	84.5193	67.6257	66.6391	5.01891	3.72311	4.37e-06	6.05e-05	PNMA8A	6	52429285	52431115	+	1284	protein_coding	PF14893:PNMA	-
ENSSSCG00000001234	8.74451	0	0	182.781	94.0158	93.0951	123.297	2.91484	5.38047	4.38e-06	6.06e-05	TRIM10	7	22715025	22732141	-	5056	protein_coding	PF13765:SPRY-associated domain|PF00643:B-box zinc finger|PF00622:SPRY domain	-
ENSSSCG00000017879	10.6877	0	0	200.436	140.549	124.712	155.232	3.56258	5.42706	4.42e-06	6.11e-05	-	12	50454063	50491164	+	3276	protein_coding	PF07690:Major Facilitator Superfamily	-
ENSSSCG00000032255	3.88645	1.94458	3.38994	34.2714	26.5903	31.6172	30.8263	3.07366	3.33018	4.45e-06	6.15e-05	-	1	249988794	249995755	-	399	protein_coding	PF04762:IKI3 family	-
ENSSSCG00000002690	315.774	334.468	263.285	721.777	575.491	599.849	632.372	304.509	1.05309	4.5e-06	6.22e-05	GAN	6	6931564	6989675	-	4782	protein_coding	PF01344:Kelch motif|PF00651:BTB/POZ domain|PF07707:BTB And C-terminal Kelch	-
ENSSSCG00000008554	4.85806	5.83374	6.77988	27.0017	51.2814	55.3301	44.5377	5.82389	2.94316	4.51e-06	6.22e-05	ABHD1	3	111991257	112002148	-	6292	protein_coding	PF00561:alpha/beta hydrolase fold	-
ENSSSCG00000037580	239.017	186.68	184.187	386.332	491.921	479.528	452.594	203.294	1.15432	4.55e-06	6.27e-05	ITPRIPL1	3	46897137	46901835	-	4532	protein_coding	PF03281:Mab-21 protein	-
ENSSSCG00000010960	1.94322	0	0	22.8476	39.8855	52.6954	38.4762	0.647742	5.83845	4.56e-06	6.29e-05	SLC28A3	10	30669685	30731240	+	4662	protein_coding	PF01773:Na+ dependent nucleoside transporter N-terminus|PF07670:Nucleoside recognition|PF07662:Na+ dependent nucleoside transporter C-terminus	-
ENSSSCG00000027389	2364.9	1373.85	1493.83	3796.86	8013.19	8027.26	6612.44	1744.19	1.9226	4.57e-06	6.29e-05	HERPUD2	18	38284520	38326392	+	2783	protein_coding	PF00240:Ubiquitin family	-
novel.2914	0	0	0	14.5394	28.4897	21.0781	21.3691	0	6.82971	4.61e-06	6.34e-05	-	AEMK02000569.1	706836	711018	+	4183	-	-	-
ENSSSCG00000005092	339.093	416.14	507.361	848.478	997.138	938.856	928.157	420.865	1.14193	4.64e-06	6.37e-05	-	1	189923323	189988576	+	3241	protein_coding	PF01490:Transmembrane amino acid transporter protein	-
ENSSSCG00000003833	0.971612	0	0	14.5394	45.5834	53.5736	37.8988	0.323871	6.69549	4.64e-06	6.37e-05	DAB1	6	154936452	155374399	+	5588	protein_coding	PF00640:Phosphotyrosine interaction domain (PTB/PID)	-
ENSSSCG00000039054	4760.9	5323.29	5175.31	2525.7	2846.12	3164.36	2845.39	5086.5	-0.837909	4.66e-06	6.4e-05	CRTAP	13	18994593	19039910	+	6444	protein_coding	-	-
ENSSSCG00000026297	4.85806	11.6675	7.90986	39.4641	93.0662	55.3301	62.6201	8.14513	2.94268	4.71e-06	6.46e-05	KLB	8	30653556	30691344	+	5615	protein_coding	PF00232:Glycosyl hydrolase family 1	-
ENSSSCG00000031698	2516.48	2146.82	2204.59	1123.69	1289.63	1361.3	1258.21	2289.29	-0.863357	4.74e-06	6.5e-05	TSTA3	4	950177	959717	+	6538	protein_coding	PF01370:NAD dependent epimerase/dehydratase family	-
ENSSSCG00000017401	692.76	528.926	525.44	1980.47	1305.78	1258.54	1514.93	582.375	1.37884	4.75e-06	6.5e-05	ATP6V0A1	12	20288411	20344127	-	8020	protein_coding	PF01496:V-type ATPase 116kDa subunit family	-
novel.788	14.5742	15.5566	14.6897	85.1593	53.1807	56.2084	64.8495	14.9402	2.11527	4.75e-06	6.5e-05	-	14	2603279	2603852	+	574	-	-	-
novel.2264	29.1484	8.75061	15.8197	277.287	112.059	86.0691	158.472	17.9062	3.14337	4.79e-06	6.55e-05	-	6	164114159	164122022	+	1227	-	-	-
ENSSSCG00000037449	5574.14	5799.71	5364.01	3595.38	3544.11	3738.74	3626.08	5579.29	-0.621681	4.8e-06	6.56e-05	CSF1	4	110176300	110198663	-	6887	protein_coding	PF05337:Macrophage colony stimulating factor-1 (CSF-1)	-
ENSSSCG00000022837	1039.63	918.814	841.835	1926.47	1666.64	1630.92	1741.35	933.425	0.899173	4.81e-06	6.56e-05	TMUB2	12	19016414	19024347	-	5814	protein_coding	PF00240:Ubiquitin family	-
ENSSSCG00000020906	414.878	115.702	119.778	5.19264	24.691	24.5912	18.1583	216.786	-3.57293	4.81e-06	6.56e-05	TNFSF10	13	111021958	111103065	-	3811	protein_coding	PF00229:TNF(Tumour Necrosis Factor) family	-
ENSSSCG00000007135	1082.38	1283.42	1204.56	149.548	351.372	411.902	304.274	1190.12	-1.96683	4.85e-06	6.6e-05	NINL	17	31082969	31195045	-	4226	protein_coding	PF13499:EF-hand domain pair	-
ENSSSCG00000032065	0	0	1.12998	28.0403	48.4324	20.1999	32.2242	0.37666	6.45905	4.85e-06	6.6e-05	-	Y	148969	158230	-	879	protein_coding	PF03826:OAR domain|PF00046:Homeobox domain	Homeobox
ENSSSCG00000009012	181.692	255.712	250.855	473.569	541.303	494.458	503.11	229.42	1.13365	4.87e-06	6.62e-05	TMEM154	8	76329868	76397506	+	3421	protein_coding	PF15102:TMEM154 protein family	-
ENSSSCG00000003301	1838.29	2552.26	2511.94	5056.59	4490.92	4561.66	4703.06	2300.83	1.0315	4.99e-06	6.78e-05	PPP6R1	6	59427901	59440973	-	2643	protein_coding	PF04499:SIT4 phosphatase-associated protein	-
ENSSSCG00000002830	0	0	0	47.7723	23.7414	11.4173	27.6437	0	7.19785	4.99e-06	6.78e-05	IRX6	6	30198946	30205535	-	2975	protein_coding	PF05920:Homeobox KN domain	Homeobox
ENSSSCG00000037376	1887.84	995.625	965.002	400.872	353.272	448.789	400.977	1282.82	-1.67778	5e-06	6.79e-05	-	12	4822319	4862761	+	4490	protein_coding	-	-
ENSSSCG00000009283	42.7509	35.9747	51.9791	111.123	119.657	122.956	117.912	43.5682	1.44105	5e-06	6.79e-05	TNFRSF19	11	2543785	2640736	+	5173	protein_coding	PF00020:TNFR/NGFR cysteine-rich region	-
ENSSSCG00000004572	43.7226	32.0856	41.8092	940.907	157.643	178.286	425.612	39.2058	3.44027	5.02e-06	6.81e-05	-	1	109825438	109827175	+	1537	protein_coding	-	-
ENSSSCG00000040919	606.286	354.886	366.113	1023.99	1415.94	1694.16	1378.03	442.428	1.63892	5.03e-06	6.82e-05	RTN4RL2	2	13441110	13459021	-	3848	protein_coding	PF13855:Leucine rich repeat	-
ENSSSCG00000026729	36.9213	51.5314	56.499	114.238	243.112	265.233	207.528	48.3172	2.10529	5.08e-06	6.88e-05	TMEM150C	8	135687748	135765936	+	3870	protein_coding	PF10277:Frag1/DRAM/Sfk1 family	-
ENSSSCG00000000373	306.058	175.012	207.916	1653.34	720.788	697.335	1023.82	229.662	2.15595	5.13e-06	6.93e-05	CDK2	5	21364387	21373086	+	5377	protein_coding	PF00069:Protein kinase domain	-
ENSSSCG00000038677	0	0.97229	3.38994	55.042	32.2883	25.4694	37.5999	1.45408	4.75378	5.14e-06	6.94e-05	GJB3	6	91031849	91037542	+	1751	protein_coding	PF00029:Connexin	-
ENSSSCG00000002262	20.4039	1.94458	4.51992	30.1173	378.912	408.389	272.473	8.95612	4.92268	5.38e-06	7.26e-05	SV2B	7	87568016	87766913	-	7359	protein_coding	PF07690:Major Facilitator Superfamily|PF00083:Sugar (and other) transporter|PF13599:Pentapeptide repeats (9 copies)	-
ENSSSCG00000037950	289.54	192.513	162.717	683.352	560.296	540.127	594.592	214.924	1.46674	5.44e-06	7.34e-05	NIPAL1	8	37936705	37963899	+	5896	protein_coding	PF05653:Magnesium transporter NIPA	-
ENSSSCG00000008712	161.288	355.858	447.472	968.947	1612.51	1591.4	1390.95	321.539	2.11368	5.46e-06	7.36e-05	PPP2R2C	8	4218877	4352039	+	3768	protein_coding	-	-
ENSSSCG00000007768	1241.72	665.046	684.768	2441.58	2563.12	2431.89	2478.86	863.845	1.52061	5.47e-06	7.36e-05	STX4	3	17422507	17431757	-	2016	protein_coding	PF00804:Syntaxin|PF05739:SNARE domain	-
ENSSSCG00000039991	848.218	757.414	795.506	2639.94	1730.27	1584.37	1984.86	800.379	1.31009	5.59e-06	7.52e-05	PIGG	8	21469	43330	+	2359	protein_coding	-	-
ENSSSCG00000012034	13.6026	9.7229	2.25996	42.5797	117.757	116.808	92.3816	8.52848	3.42448	5.65e-06	7.59e-05	TIAM1	13	194745850	195235488	-	8143	protein_coding	PF00595:PDZ domain (Also known as DHR or GLGF)|PF02196:Raf-like Ras-binding domain|PF00621:RhoGEF domain|PF00169:PH domain	-
ENSSSCG00000015772	446.942	521.147	510.751	223.284	265.903	270.503	253.23	492.947	-0.959926	5.65e-06	7.59e-05	AGA	15	39701570	39713496	-	2665	protein_coding	PF01112:Asparaginase	-
ENSSSCG00000010765	891.94	896.451	824.885	333.368	443.489	476.015	417.624	871.092	-1.05994	5.69e-06	7.64e-05	INPP5A	14	140736708	140898726	+	6565	protein_coding	PF03372:Endonuclease/Exonuclease/phosphatase family	-
ENSSSCG00000009775	4393.63	3581.92	3498.42	2222.45	1979.08	2057.75	2086.43	3824.65	-0.874416	5.69e-06	7.64e-05	CDK2AP1	14	29631084	29642260	+	1336	protein_coding	PF09806:Cyclin-dependent kinase 2-associated protein	-
ENSSSCG00000035262	7.7729	26.2518	16.9497	488.108	84.5193	111.539	228.055	16.9915	3.74587	5.7e-06	7.64e-05	TMEM74B	17	34103297	34103994	+	672	protein_coding	PF14927:Neurensin	-
ENSSSCG00000037850	3.88645	0.97229	2.25996	52.9649	33.2379	22.8347	36.3458	2.3729	3.93234	5.72e-06	7.67e-05	-	AEMK02000139.1	21596	22057	-	462	protein_coding	-	-
ENSSSCG00000021375	0	0	0	14.5394	19.9428	27.2259	20.5694	0	6.77552	5.74e-06	7.68e-05	-	X	109039919	109044695	-	2098	protein_coding	PF03567:Sulfotransferase family	-
ENSSSCG00000028529	1776.11	1369.96	1362.76	183.819	433.043	512.901	376.588	1502.94	-1.99612	5.78e-06	7.73e-05	REM1	17	35208360	35219959	+	2740	protein_coding	PF00071:Ras family	-
ENSSSCG00000006393	0	0	0	32.1944	26.5903	11.4173	23.4007	0	6.95774	5.79e-06	7.74e-05	KCNJ9	4	90405407	90410102	-	1335	protein_coding	PF01007:Inward rectifier potassium channel	-
ENSSSCG00000009714	649.037	765.192	719.797	367.639	392.208	419.806	393.218	711.342	-0.854667	5.83e-06	7.79e-05	NEK1	14	20144601	20332251	+	5525	protein_coding	PF00069:Protein kinase domain	-
ENSSSCG00000015125	292.455	248.906	271.195	468.376	626.772	592.823	562.657	270.852	1.05518	5.9e-06	7.88e-05	NECTIN1	9	46823555	46891569	-	6243	protein_coding	PF13927:Immunoglobulin domain|PF08205:CD80-like C2-set immunoglobulin domain|PF07686:Immunoglobulin V-set domain	-
ENSSSCG00000012839	0.971612	0	1.12998	21.8091	36.0869	35.1302	31.0087	0.700531	5.50623	6.02e-06	8.03e-05	-	1	109823182	109823386	+	186	protein_coding	-	-
ENSSSCG00000013318	18120.6	22726.3	22092.2	6856.36	9852.67	10578.6	9095.88	20979.7	-1.20567	6.04e-06	8.05e-05	-	2	28696661	28709672	-	2368	protein_coding	-	-
ENSSSCG00000034469	0	0	0	8.30823	33.2379	49.1823	30.2428	0	7.33169	6.23e-06	8.3e-05	-	Y	4968583	4992354	-	5912	protein_coding	-	-
novel.869	0	0	0	35.31	17.0938	14.9304	22.4447	0	6.8973	6.34e-06	8.43e-05	-	14	127303726	127311284	+	509	-	-	-
ENSSSCG00000002373	1.94322	0	0	33.2329	36.0869	26.3477	31.8892	0.647742	5.56287	6.36e-06	8.46e-05	PROX2	7	98065528	98074822	-	1761	protein_coding	PF05044:Homeo-prospero domain	HPD
ENSSSCG00000003421	208.897	255.712	259.895	745.663	490.972	526.954	587.863	241.501	1.2834	6.43e-06	8.54e-05	-	6	71742889	71754814	+	2811	protein_coding	PF12937:F-box-like|PF04300:F-box associated region	-
ENSSSCG00000000184	2.91484	0	2.25996	32.1944	33.2379	26.3477	30.5933	1.72493	4.16263	6.47e-06	8.59e-05	DDN	5	15027081	15029652	-	2165	protein_coding	PF15498:Nephrin and CD2AP-binding protein, Dendrin	-
ENSSSCG00000007304	11.6593	15.5566	22.5996	145.394	78.8214	61.4779	95.2311	16.6052	2.52451	6.47e-06	8.59e-05	-	17	38897633	38939601	-	8705	protein_coding	PF00168:C2 domain|PF08150:FerB (NUC096) domain|PF16165:Ferlin C-terminus	-
ENSSSCG00000008427	603.371	847.837	752.566	1607.64	1363.7	1543.97	1505.11	734.591	1.03488	6.51e-06	8.63e-05	KCNK12	3	92990220	93040532	+	1293	protein_coding	PF07885:Ion channel	-
ENSSSCG00000032251	45.6658	76.8109	63.2788	241.977	162.391	174.773	193.047	61.9185	1.63997	6.58e-06	8.72e-05	MAFB	17	43410388	43411359	-	972	protein_coding	PF03131:bZIP Maf transcription factor|PF08383:Maf N-terminal region	TF_bZIP
ENSSSCG00000008196	144.77	69.0326	81.3585	21.8091	15.1945	24.5912	20.5316	98.3871	-2.26039	6.61e-06	8.75e-05	FAM178B	3	56660429	56746060	+	2013	protein_coding	PF14816:Family of unknown function, FAM178	-
novel.2373	26.2335	26.2518	30.5094	95.5446	72.1738	86.0691	84.5958	27.6649	1.61444	6.64e-06	8.78e-05	-	7	2291999	2294898	+	2900	-	-	-
ENSSSCG00000014399	6.80129	4.86145	0	51.9264	48.4324	43.9128	48.0905	3.88758	3.59646	6.72e-06	8.88e-05	ARHGAP26	2	144301192	144778086	+	8637	protein_coding	PF00620:RhoGAP domain|PF16746:BAR domain of APPL family|PF00169:PH domain|PF14604:Variant SH3 domain	-
ENSSSCG00000012625	3177.17	4666.02	4617.1	13806.2	9796.64	8794.85	10799.2	4153.43	1.37856	6.78e-06	8.95e-05	PGRMC1	X	97735307	97751097	+	1987	protein_coding	PF00173:Cytochrome b5-like Heme/Steroid binding domain	-
novel.2375	0	0	0	11.4238	30.389	25.4694	22.4274	0	6.90005	6.79e-06	8.96e-05	-	7	3703900	3705007	+	1008	-	-	-
ENSSSCG00000039915	251.648	237.239	213.566	894.173	544.152	508.51	648.945	234.151	1.46981	6.8e-06	8.97e-05	-	14	7405818	7437418	+	5005	protein_coding	PF01424:R3H domain	-
ENSSSCG00000017489	4864.86	4486.15	4378.67	14402.3	9074.9	9177.77	10885	4576.56	1.24996	6.81e-06	8.97e-05	PSMD3	12	22344751	22360541	-	2164	protein_coding	PF08375:Proteasome regulatory subunit C-terminal|PF01399:PCI domain	-
ENSSSCG00000017720	0	0	1.12998	23.8861	45.5834	21.0781	30.1826	0.37666	6.36501	6.84e-06	9e-05	CCL1	12	40728006	40731575	+	730	protein_coding	-	-
novel.1742	0	0	2.25996	21.8091	41.7848	45.6693	36.4211	0.75332	5.71261	6.98e-06	9.18e-05	-	3	70878773	70886829	-	774	-	-	-
ENSSSCG00000035176	115.622	7.77832	7.90986	531.726	1236.45	1211.11	993.097	43.77	4.50201	6.98e-06	9.18e-05	SEMA6B	2	74223744	74300462	+	9570	protein_coding	PF01403:Sema domain	-
ENSSSCG00000002818	4.85806	5.83374	7.90986	20.7706	104.462	99.2429	74.8252	6.20055	3.60072	6.99e-06	9.18e-05	PLLP	6	19211772	19241256	-	6626	protein_coding	PF01284:Membrane-associating domain	-
ENSSSCG00000013088	22.3471	5.83374	9.03984	240.939	85.469	70.2605	132.223	12.4069	3.40907	7.14e-06	9.38e-05	LRRC10B	2	10017344	10018240	-	897	protein_coding	PF13855:Leucine rich repeat	-
ENSSSCG00000035529	0	0	0	14.5394	18.0434	28.1042	20.229	0	6.75153	7.38e-06	9.68e-05	GKN1	3	73414079	73426559	-	1517	protein_coding	PF04089:BRICHOS domain	-
ENSSSCG00000004087	217.641	201.264	202.266	70.6199	96.8648	99.2429	88.9092	207.057	-1.21725	7.39e-06	9.69e-05	CCDC170	1	14495571	14751051	-	5070	protein_coding	-	-
ENSSSCG00000001582	57.3251	31.1133	23.7296	271.056	145.297	142.277	186.21	37.3893	2.31178	7.43e-06	9.74e-05	MDGA1	7	33205704	33268272	-	7578	protein_coding	PF13927:Immunoglobulin domain|PF00629:MAM domain, meprin/A5/mu	-
ENSSSCG00000027981	0.971612	0	0	23.8861	25.6407	27.2259	25.5843	0.323871	6.1272	7.46e-06	9.77e-05	RTL9	X	90558757	90566449	+	6900	protein_coding	-	-
ENSSSCG00000000135	254.562	291.687	346.904	785.127	605.88	596.336	662.448	297.718	1.15436	7.49e-06	9.8e-05	KCTD17	5	10707354	10718983	-	1525	protein_coding	PF02214:BTB/POZ domain	-
ENSSSCG00000002990	0	0	0	74.774	20.8924	9.66082	35.1091	0	7.54307	7.56e-06	9.88e-05	CNTD2	6	48550616	48553929	-	861	protein_coding	PF00134:Cyclin, N-terminal domain	-
ENSSSCG00000010368	10218.4	6880.89	6757.28	3664.97	3502.33	3622.81	3596.7	7952.21	-1.14472	7.57e-06	9.89e-05	GLUD1	14	87967037	88005528	-	7619	protein_coding	PF00208:Glutamate/Leucine/Phenylalanine/Valine dehydrogenase|PF02812:Glu/Leu/Phe/Val dehydrogenase, dimerisation domain	-
ENSSSCG00000026465	992.988	711.716	623.749	310.52	311.487	357.45	326.486	776.151	-1.24938	7.64e-06	9.98e-05	BABAM2	3	110896187	111328397	-	2735	protein_coding	PF06113:Brain and reproductive organ-expressed protein (BRE)	-
ENSSSCG00000015755	802.552	746.719	763.866	454.875	483.374	471.623	469.958	771.045	-0.714168	7.69e-06	0.000100332	AGPAT5	15	37801183	37853437	+	3677	protein_coding	PF01553:Acyltransferase|PF16076:Acyltransferase C-terminus	-
ENSSSCG00000031128	4890.13	4356.83	4540.26	2970.19	2497.59	2489.86	2652.55	4595.74	-0.793047	7.87e-06	0.000102523	PPIC	2	126528301	126547820	-	5199	protein_coding	PF00160:Cyclophilin type peptidyl-prolyl cis-trans isomerase/CLD	-
ENSSSCG00000014170	5794.7	6171.12	5793.4	2338.77	3242.12	3278.53	2953.14	5919.74	-1.00317	8.01e-06	0.000104262	CAST	2	103255738	103378623	+	5455	protein_coding	PF00748:Calpain inhibitor	-
ENSSSCG00000036062	26.2335	154.594	144.637	1134.07	701.795	649.909	828.592	108.488	2.93377	8.02e-06	0.00010436	RNF122	AEMK02000697.1	157870	179960	-	6969	protein_coding	PF13639:Ring finger domain	-
ENSSSCG00000021973	3758.2	2773.94	3015.92	1149.65	1528.94	1622.14	1433.58	3182.68	-1.15046	8.11e-06	0.000105391	GPX8	16	34335508	34342032	+	2080	protein_coding	PF00255:Glutathione peroxidase	-
ENSSSCG00000029771	23.3187	25.2795	33.8994	93.4675	75.9724	87.8256	85.7552	27.4992	1.64615	8.15e-06	0.000105899	-	X	74463059	74968349	+	8917	protein_coding	PF00028:Cadherin domain|PF08374:Protocadherin|PF08266:Cadherin-like	-
ENSSSCG00000016972	0	0	0	23.8861	17.0938	15.8086	18.9295	0	6.65242	8.17e-06	0.000106097	CARTPT	16	48043080	48045689	+	1367	protein_coding	PF06373:Cocaine and amphetamine regulated transcript protein (CART)	-
ENSSSCG00000033883	354.639	297.521	289.275	99.6987	84.5193	151.06	111.759	313.811	-1.48794	8.2e-06	0.000106355	-	12	3728713	3734487	+	1960	protein_coding	PF01212:Beta-eliminating lyase	-
novel.1592	12.631	11.6675	4.51992	168.242	73.1234	43.0345	94.7998	9.60612	3.29197	8.21e-06	0.00010638	-	3	5048321	5051379	+	3059	-	-	-
ENSSSCG00000034836	0	0	0	7.2697	37.9862	44.7911	30.0156	0	7.32062	8.27e-06	0.000107121	-	2	55492127	55493062	-	936	protein_coding	PF13853:Olfactory receptor	-
ENSSSCG00000000870	5280.71	4571.71	4462.29	2711.6	2952.48	2871.9	2845.32	4771.57	-0.745882	8.31e-06	0.000107534	ARL1	5	82795620	82814112	+	5450	protein_coding	PF00025:ADP-ribosylation factor family	-
ENSSSCG00000032792	0.971612	0.97229	0	62.3117	19.9428	28.1042	36.7862	0.647967	5.77048	8.32e-06	0.000107568	RF01518	AEMK02000489.1	39557	39642	+	86	misc_RNA	-	-
ENSSSCG00000009242	680.129	735.051	746.916	2532.97	1533.69	1486.01	1850.89	720.699	1.36063	8.35e-06	0.000107909	LIN54	8	135330918	135398263	+	6434	protein_coding	PF03638:Tesmin/TSO1-like CXC domain, cysteine-rich domain	-
novel.581	0.971612	1.94458	0	75.8126	31.3386	17.5651	41.5721	0.972064	5.36956	8.42e-06	0.000108795	-	12	5366529	5368200	-	1672	-	-	-
ENSSSCG00000037402	0	0	0	9.34675	39.8855	27.2259	25.4861	0	7.08427	8.47e-06	0.000109295	-	3	57235353	57235652	+	300	IG_V_gene	PF07686:Immunoglobulin V-set domain	-
ENSSSCG00000031976	3.88645	2.91687	4.51992	175.511	29.4393	28.1042	77.6849	3.77441	4.36633	8.49e-06	0.000109518	ANKRD53	3	71546681	71554978	-	4803	protein_coding	PF12796:Ankyrin repeats (3 copies)	-
ENSSSCG00000036589	6.80129	10.6952	13.5598	88.2749	52.231	43.9128	61.4729	10.3521	2.57568	8.64e-06	0.000111362	BEGAIN	7	121388930	121418061	-	4217	protein_coding	-	-
ENSSSCG00000007495	0	0	2.25996	52.9649	37.9862	21.0781	37.3431	0.75332	5.74291	8.67e-06	0.000111632	CASS4	17	56991180	57035130	+	7189	protein_coding	PF12026:Domain of unknown function (DUF3513)|PF14604:Variant SH3 domain|PF08824:Serine rich protein interaction domain	-
ENSSSCG00000029949	4371.28	2226.54	2106.28	12200.6	8256.3	8961.72	9806.22	2901.37	1.75689	8.71e-06	0.000112085	CD248	2	6070910	6073510	+	2601	protein_coding	PF00059:Lectin C-type domain|PF14670:Coagulation Factor Xa inhibitory site	-
ENSSSCG00000006033	6065.78	6374.33	6773.1	4245.5	3772.03	3935.46	3984.33	6404.4	-0.684733	8.82e-06	0.00011342	EIF3E	4	29289332	29345385	+	3272	protein_coding	PF09440:eIF3 subunit 6 N terminal domain|PF01399:PCI domain	-
ENSSSCG00000022866	924.003	1064.66	1068.96	3660.81	2224.09	2098.15	2661.02	1019.21	1.38446	8.9e-06	0.000114362	NXF1	2	8937778	8981986	+	4983	protein_coding	PF09162:Tap, RNA-binding|PF02136:Nuclear transport factor 2 (NTF2) domain|PF03943:TAP C-terminal domain	-
ENSSSCG00000022099	257.477	905.202	872.344	2811.3	3600.14	3365.48	3258.97	678.341	2.26452	8.91e-06	0.000114362	TP53INP2	17	38103593	38114983	+	6485	protein_coding	PF14839:DOR family	-
ENSSSCG00000040449	1372.89	1299.95	1265.58	745.663	683.752	835.221	754.879	1312.81	-0.798191	8.91e-06	0.000114362	ABHD12	17	30993074	31056330	-	6356	protein_coding	PF12146:Serine aminopeptidase, S33	-
ENSSSCG00000031660	162.259	191.541	201.136	344.791	363.718	424.198	377.569	184.979	1.03083	9.12e-06	0.000116912	MAPK8IP2	5	121207	130911	-	2445	protein_coding	PF00640:Phosphotyrosine interaction domain (PTB/PID)|PF14604:Variant SH3 domain	-
ENSSSCG00000005518	1786.8	1580.94	1776.33	2794.68	4065.47	3895.94	3585.37	1714.69	1.06429	9.21e-06	0.000118021	-	1	261511304	261587968	-	3825	protein_coding	PF03414:Glycosyltransferase family 6	-
ENSSSCG00000022283	160.316	127.37	154.807	472.53	359.919	292.459	374.97	147.498	1.34567	9.3e-06	0.00011911	CEP135	8	55250621	55325388	+	7443	protein_coding	-	-
ENSSSCG00000027374	1273.78	1328.15	1296.09	766.434	808.156	857.178	810.589	1299.34	-0.680435	9.49e-06	0.000121371	-	6	168657010	168669143	-	8254	protein_coding	PF10504:Protein of unknown function (DUF2452)	-
ENSSSCG00000011543	0.971612	0.97229	2.25996	27.0017	19.9428	32.4955	26.48	1.40129	4.27307	9.76e-06	0.000124831	LHFPL4	13	65869652	65919781	-	4170	protein_coding	PF10242:Lipoma HMGIC fusion partner-like protein	-
ENSSSCG00000006877	1485.6	701.993	767.256	336.483	285.846	287.19	303.173	984.948	-1.70027	9.9e-06	0.0001265	SNX7	4	119036551	119326516	-	2462	protein_coding	PF00787:PX domain	-
ENSSSCG00000006038	165.174	91.3952	73.4487	22.8476	22.7917	28.9824	24.8739	110.006	-2.14435	9.95e-06	0.000127021	ZFPM2	4	31606774	32094207	-	5338	protein_coding	-	zf-C2H2
ENSSSCG00000027357	6845.98	2802.14	3047.55	39008.2	16462.3	14474.5	23315	4231.89	2.46185	9.97e-06	0.000127232	CSTB	13	206706062	206710646	-	606	protein_coding	PF00031:Cystatin domain	-
ENSSSCG00000025210	271.08	225.571	236.166	125.662	94.9655	114.173	111.6	244.272	-1.1312	1.01e-05	0.000128582	ATG10	2	90437020	90665380	+	2202	protein_coding	PF03987:Autophagocytosis associated protein, active-site domain	-
ENSSSCG00000011059	0	0	0	8.30823	36.0869	32.4955	25.6302	0	7.09273	1.01e-05	0.000129198	MYO3A	10	49395583	49608125	-	4842	protein_coding	PF00069:Protein kinase domain|PF00063:Myosin head (motor domain)	-
ENSSSCG00000035331	93.2748	44.7253	41.8092	284.557	222.219	194.973	233.916	59.9365	1.96145	1.02e-05	0.000130422	-	7	21173453	21183389	-	5423	lincRNA	-	-
ENSSSCG00000031526	1.94322	0.97229	0	15.5779	49.3821	38.6433	34.5344	0.971838	5.1037	1.04e-05	0.000131705	-	7	20902131	20906756	-	4102	protein_coding	PF00125:Core histone H2A/H2B/H3/H4	-
ENSSSCG00000037592	359.497	441.42	406.793	783.05	720.788	691.187	731.675	402.57	0.861789	1.04e-05	0.000131826	SLF2	14	111996933	112046072	+	3573	protein_coding	PF14816:Family of unknown function, FAM178	-
ENSSSCG00000013617	0	0.97229	0	22.8476	25.6407	24.5912	24.3598	0.324097	6.05623	1.05e-05	0.000133815	ELAVL3	2	70117066	70134348	-	2077	protein_coding	PF00076:RNA recognition motif. (a.k.a. RRM, RBD, or RNP domain)	-
ENSSSCG00000006337	372.128	247.934	310.744	897.288	663.809	664.84	741.979	310.269	1.25757	1.06e-05	0.000134566	HSD17B7	4	87720127	87743069	-	1996	protein_coding	PF00106:short chain dehydrogenase	-
ENSSSCG00000002396	673.327	456.004	488.151	235.746	259.256	216.051	237.018	539.161	-1.18621	1.07e-05	0.000135353	GSTZ1	7	100392213	100405679	+	4082	protein_coding	PF14497:Glutathione S-transferase, C-terminal domain|PF13417:Glutathione S-transferase, N-terminal domain	-
ENSSSCG00000026045	172.947	220.71	236.166	563.921	467.23	405.754	478.968	209.941	1.19026	1.08e-05	0.000136425	-	6	60759168	60773371	+	6161	protein_coding	PF00096:Zinc finger, C2H2 type|PF01352:KRAB box	zf-C2H2
ENSSSCG00000012097	0	0	0	25.9632	17.0938	14.0521	19.0364	0	6.66005	1.08e-05	0.000136908	-	X	2964899	3013767	-	693	protein_coding	PF00135:Carboxylesterase family	-
novel.2873	81.6154	69.0326	64.4088	172.396	166.19	150.182	162.922	71.6856	1.18187	1.08e-05	0.000137328	-	AEMK02000328.1	312389	329252	+	5022	-	-	-
ENSSSCG00000002680	386.702	295.576	313.004	1825.73	804.358	885.282	1171.79	331.761	1.82017	1.09e-05	0.000137766	TAF1C	6	4451210	4457089	+	3231	protein_coding	-	-
ENSSSCG00000034407	547.989	422.946	426.002	243.016	227.917	199.364	223.432	465.646	-1.06051	1.09e-05	0.000137908	AMN1	5	42518642	42567943	+	2958	protein_coding	-	-
ENSSSCG00000033235	36.9213	24.3072	39.5493	3.11558	4.74828	5.26954	4.3778	33.5926	-2.92765	1.1e-05	0.000139513	-	5	17571162	17579963	-	3355	protein_coding	PF00038:Intermediate filament protein|PF16208:Keratin type II head	-
ENSSSCG00000034304	0	0.97229	1.12998	54.0035	29.4393	18.4434	33.962	0.700756	5.63084	1.11e-05	0.000139615	RF02127	17	58987986	58988095	+	110	misc_RNA	-	-
ENSSSCG00000001801	2080.22	2040.84	2165.04	1349.05	1372.25	1406.09	1375.8	2095.37	-0.606765	1.11e-05	0.000139961	BTBD1	7	51877455	51926239	+	3563	protein_coding	PF08005:PHR domain|PF07707:BTB And C-terminal Kelch|PF00651:BTB/POZ domain	-
ENSSSCG00000039121	0	0	0	72.697	19.9428	8.78256	33.8074	0	7.48854	1.11e-05	0.000139961	-	5	12023108	12184078	+	1581	protein_coding	PF10581:Synapsin N-terminal|PF02078:Synapsin, N-terminal domain|PF02750:Synapsin, ATP binding domain	-
novel.2300	15.5458	31.1133	30.5094	203.552	101.613	91.3386	132.168	25.7228	2.36237	1.11e-05	0.000139961	-	6	45881981	45888361	-	5601	-	PF00078:Reverse transcriptase (RNA-dependent DNA polymerase)|PF08333:Protein of unknown function (DUF1725)	RVT_1
ENSSSCG00000033193	0	0	1.12998	51.9264	23.7414	17.5651	31.0776	0.37666	6.40472	1.11e-05	0.000140123	TPO	3	132384820	132408943	-	2783	protein_coding	PF03098:Animal haem peroxidase	-
ENSSSCG00000008866	922.06	693.243	636.178	175.511	294.393	317.05	262.318	750.494	-1.51577	1.12e-05	0.000141352	GUCY1A1	8	44448780	44520669	+	6538	protein_coding	PF07700:Haem-NO-binding|PF07701:Heme NO binding associated|PF00211:Adenylate and Guanylate cyclase catalytic domain	-
ENSSSCG00000024344	0	0	0	22.8476	25.6407	11.4173	19.9685	0	6.72947	1.13e-05	0.000142547	CCR5	13	29383303	29387881	+	3051	protein_coding	PF00001:7 transmembrane receptor (rhodopsin family)	-
ENSSSCG00000037644	29.1484	32.0856	22.5996	149.548	91.1669	80.7995	107.171	27.9445	1.93409	1.15e-05	0.00014391	ssc-mir-6782	AEMK02000695.1	3907	3981	+	75	miRNA	-	-
novel.2231	38.8645	22.3627	25.9895	120.469	79.771	111.539	103.926	29.0722	1.83551	1.17e-05	0.0001469	-	6	100093108	100093914	+	807	-	-	-
ENSSSCG00000001396	1226.17	1167.72	1159.36	683.352	754.976	759.691	732.673	1184.42	-0.692704	1.18e-05	0.00014756	-	7	23622448	23628588	+	4424	protein_coding	PF07654:Immunoglobulin C1-set domain|PF06623:MHC_I C-terminus|PF00129:Class I Histocompatibility antigen, domains alpha 1 and 2	-
ENSSSCG00000040890	700.533	549.344	532.22	180.704	275.4	273.138	243.08	594.032	-1.28834	1.18e-05	0.000147865	ABHD14B	13	34090023	34104701	-	3869	protein_coding	PF12697:Alpha/beta hydrolase family	-
ENSSSCG00000009815	624.747	463.782	480.241	141.24	221.27	234.494	199.001	522.923	-1.39274	1.19e-05	0.000149076	CAMKK2	14	31312049	31366500	+	5347	protein_coding	PF00069:Protein kinase domain	-
ENSSSCG00000037177	0	0	0	16.6165	18.9931	16.6869	17.4321	0	6.535	1.19e-05	0.000149076	C2CD4C	2	77849526	77850788	+	1263	protein_coding	PF00168:C2 domain	-
ENSSSCG00000027774	408.077	589.208	518.661	1040.61	1021.83	981.012	1014.48	505.315	1.00553	1.2e-05	0.000149753	ZFP28	6	60904998	60927200	-	8412	protein_coding	PF00096:Zinc finger, C2H2 type|PF01352:KRAB box	zf-C2H2
novel.2622	0	0	0	103.853	17.0938	7.9043	42.9503	0	7.8343	1.21e-05	0.000151584	-	8	133724938	133730199	+	280	-	-	-
novel.1364	0	0	1.12998	103.853	18.0434	17.5651	46.4871	0.37666	6.98635	1.21e-05	0.000151627	-	2	4525745	4529165	+	3421	-	PF08333:Protein of unknown function (DUF1725)|PF10264:Winged helix Storkhead-box1 domain	-
ENSSSCG00000032398	2389.19	3476.91	3342.48	311.558	905.971	931.83	716.453	3069.53	-2.09877	1.23e-05	0.000153089	VGLL3	13	168790019	168836814	+	4367	protein_coding	PF07545:Vestigial/Tondu family	-
ENSSSCG00000035059	208.897	116.675	127.688	1066.57	453.935	462.841	661.115	151.086	2.12875	1.23e-05	0.000153187	MCM10	10	48480712	48523893	-	6904	protein_coding	PF09329:Primase zinc finger|PF09332:Mcm10 replication factor	-
ENSSSCG00000017387	40.8077	21.3904	11.2998	125.662	126.304	115.93	122.632	24.4993	2.31588	1.24e-05	0.000155134	WNK4	12	20062894	20082467	-	5775	protein_coding	PF12202:Oxidative-stress-responsive kinase 1 C-terminal domain|PF00069:Protein kinase domain	-
ENSSSCG00000022163	0	0	1.12998	66.4658	29.4393	13.1738	36.3596	0.37666	6.6314	1.25e-05	0.000155275	GNAL	6	97344927	97429353	-	2918	protein_coding	PF00503:G-protein alpha subunit	-
ENSSSCG00000032698	4.85806	1.94458	4.51992	25.9632	34.1876	35.1302	31.7603	3.77419	3.08253	1.25e-05	0.000155826	TPPP	16	79535009	79556382	+	5023	protein_coding	PF05517:p25-alpha	-
ENSSSCG00000004744	1255.32	917.842	936.753	304.289	476.727	463.719	414.912	1036.64	-1.32059	1.26e-05	0.000156128	TYRO3	1	129811546	129830209	-	4630	protein_coding	PF00041:Fibronectin type III domain|PF07679:Immunoglobulin I-set domain|PF07714:Protein tyrosine kinase	-
ENSSSCG00000007465	659.725	1006.32	940.143	1998.13	1960.09	1712.6	1890.27	868.729	1.1217	1.27e-05	0.000158358	B4GALT5	17	51257909	51334246	-	3830	protein_coding	PF02709:N-terminal domain of galactosyltransferase|PF13733:N-terminal region of glycosyl transferase group 7	-
novel.1088	3.88645	2.91687	7.90986	72.697	37.0365	29.8607	46.5314	4.90439	3.26251	1.28e-05	0.000158358	-	15	137478548	137486055	-	1201	-	-	-
ENSSSCG00000009521	0.971612	0.97229	1.12998	66.4658	26.5903	14.9304	35.9955	1.02463	5.13656	1.29e-05	0.000160592	ZIC5	11	68819593	68830341	-	6481	protein_coding	-	zf-C2H2
novel.1827	19.4322	28.1964	15.8197	100.737	69.3248	72.8952	80.9858	21.1495	1.93012	1.3e-05	0.000160842	-	4	79340718	79345818	+	1265	-	-	-
novel.291	0.971612	0	0	23.8861	31.3386	19.3216	24.8488	0.323871	6.08401	1.3e-05	0.000160877	-	1	273479524	273482611	-	781	-	-	-
ENSSSCG00000013545	78.7006	415.168	436.172	1404.09	2649.54	2582.95	2212.19	310.013	2.83543	1.31e-05	0.000161577	TUBB4A	2	72599874	72619450	+	5954	protein_coding	PF03953:Tubulin C-terminal domain|PF00091:Tubulin/FtsZ family, GTPase domain	-
ENSSSCG00000031374	22.3471	1.94458	4.51992	240.939	103.512	91.3386	145.263	9.60386	3.91177	1.31e-05	0.000161577	-	8	2312523	2318635	-	3677	lincRNA	-	-
novel.845	0	0	0	12.4623	22.7917	20.1999	18.4846	0	6.62087	1.31e-05	0.000161857	-	14	87312153	87355830	+	672	-	PF00618:RasGEF N-terminal motif	-
ENSSSCG00000004364	1243.66	1098.69	1062.18	417.488	577.39	612.144	535.674	1134.84	-1.08257	1.32e-05	0.000163193	HACE1	1	70994036	71105046	-	3865	protein_coding	PF12796:Ankyrin repeats (3 copies)|PF00632:HECT-domain (ubiquitin-transferase)|PF13637:Ankyrin repeats (many copies)	-
ENSSSCG00000004053	93.2748	24.3072	41.8092	257.555	268.752	281.92	269.409	53.1304	2.34083	1.33e-05	0.000163738	TAGAP	1	8208084	8218717	+	4294	protein_coding	PF00620:RhoGAP domain	-
ENSSSCG00000024312	1031.85	628.099	586.459	253.401	264.954	313.537	277.297	748.804	-1.43307	1.33e-05	0.000164332	ID4	7	15281444	15287737	+	5355	protein_coding	PF00010:Helix-loop-helix DNA-binding domain	bHLH
novel.2479	0	1.94458	2.25996	43.6182	36.0869	17.5651	32.4234	1.40151	4.55875	1.34e-05	0.000165662	-	7	704907	712720	-	4051	-	-	-
ENSSSCG00000038779	408.077	393.777	363.853	152.664	207.974	202.877	187.838	388.569	-1.04766	1.34e-05	0.000165662	C5orf30	2	108733368	108753275	+	3665	protein_coding	PF15435:UNC119-binding protein C5orf30 homologue	-
ENSSSCG00000037468	271.08	531.843	508.491	1040.61	1561.23	1386.77	1329.53	437.138	1.60513	1.37e-05	0.000168159	GNE	1	236998757	237065767	-	5020	protein_coding	PF02350:UDP-N-acetylglucosamine 2-epimerase|PF00480:ROK family	-
ENSSSCG00000015396	2538.82	618.376	612.449	198.359	190.881	190.582	193.274	1256.55	-2.70089	1.38e-05	0.000169232	SEMA3D	9	95280192	95506651	+	7309	protein_coding	PF01403:Sema domain	-
ENSSSCG00000022496	696.646	586.291	620.359	221.207	320.034	324.076	288.439	634.432	-1.13628	1.38e-05	0.000169971	STK39	15	74408273	74758497	-	4387	protein_coding	PF12202:Oxidative-stress-responsive kinase 1 C-terminal domain|PF00069:Protein kinase domain	-
ENSSSCG00000007899	0.971612	8.75061	9.03984	33.2329	113.009	100.999	82.4138	6.25402	3.72983	1.39e-05	0.00017095	-	3	31613168	31769131	+	9774	protein_coding	PF08742:C8 domain|PF09172:Domain of unknown function (DUF1943)|PF01347:Lipoprotein amino terminal region	-
ENSSSCG00000004956	0	0.97229	0	70.6199	18.9931	18.4434	36.0188	0.324097	6.61781	1.39e-05	0.00017095	SKOR1	1	165753522	165761620	+	2859	protein_coding	PF08782:c-SKI Smad4 binding domain|PF02437:SKI/SNO/DAC family	-
ENSSSCG00000014920	634.463	682.547	633.918	2152.87	1410.24	1234.83	1599.31	650.31	1.29799	1.4e-05	0.000171564	FZD4	9	20712717	20722403	-	7149	protein_coding	PF01534:Frizzled/Smoothened family membrane region|PF01392:Fz domain	-
ENSSSCG00000030998	1667.29	2038.89	1823.79	359.331	766.372	717.535	614.412	1843.32	-1.58464	1.41e-05	0.000172855	WIF1	5	29450029	29543913	-	2739	protein_coding	PF02019:WIF domain	-
ENSSSCG00000002143	745.227	481.283	455.382	166.165	198.478	247.668	204.104	560.631	-1.45717	1.41e-05	0.000173386	PARP2	7	78531709	78551424	-	5306	protein_coding	PF05406:WGR domain|PF02877:Poly(ADP-ribose) polymerase, regulatory domain|PF00644:Poly(ADP-ribose) polymerase catalytic domain	-
ENSSSCG00000035544	899.713	1257.17	1188.74	3134.28	2346.6	2160.51	2547.13	1115.21	1.19153	1.42e-05	0.000173396	-	1	129992803	130054129	-	4621	protein_coding	PF16006:Nucleolar and spindle-associated protein	-
ENSSSCG00000040123	0	0.97229	2.25996	14.5394	45.5834	45.6693	35.264	1.07742	5.08833	1.43e-05	0.0001746	-	10	22579841	22649479	-	2094	lincRNA	-	-
ENSSSCG00000015844	2454.29	1788.04	1804.58	712.43	999.037	964.325	891.931	2015.64	-1.17607	1.43e-05	0.000175054	GSR	15	54382567	54433985	+	2811	protein_coding	PF07992:Pyridine nucleotide-disulphide oxidoreductase|PF02852:Pyridine nucleotide-disulphide oxidoreductase, dimerisation domain	-
ENSSSCG00000012136	371.156	287.798	309.614	163.049	167.139	144.912	158.367	322.856	-1.0285	1.46e-05	0.000177965	PIR	X	11934162	12033753	-	1613	protein_coding	PF02678:Pirin|PF05726:Pirin C-terminal cupin domain	-
ENSSSCG00000016156	1397.18	966.456	944.663	264.825	414.999	483.041	387.622	1102.77	-1.50788	1.46e-05	0.000178887	ACADL	15	112933500	112969577	-	2570	protein_coding	PF02770:Acyl-CoA dehydrogenase, middle domain|PF00441:Acyl-CoA dehydrogenase, C-terminal domain|PF02771:Acyl-CoA dehydrogenase, N-terminal domain	-
ENSSSCG00000011157	2791.44	2804.08	2618.16	1825.73	1827.14	1802.18	1818.35	2737.9	-0.590548	1.48e-05	0.000180443	PITRM1	10	66996954	67031656	+	4795	protein_coding	PF05193:Peptidase M16 inactive domain|PF08367:Peptidase M16C associated	-
novel.888	0.971612	1.94458	2.25996	27.0017	35.1372	18.4434	26.8608	1.72538	3.97435	1.5e-05	0.000182463	-	14	10053107	10056339	-	1145	-	-	-
ENSSSCG00000021307	0	4.86145	6.77988	116.315	45.5834	43.0345	68.311	3.88044	4.15526	1.5e-05	0.000182463	USP44	5	87864376	87892356	+	6678	protein_coding	PF00443:Ubiquitin carboxyl-terminal hydrolase|PF02148:Zn-finger in ubiquitin-hydrolases and other protein	-
ENSSSCG00000024904	517.869	498.785	476.851	223.284	280.148	284.555	262.662	497.835	-0.921611	1.5e-05	0.000182723	SEC22A	13	137173825	137250704	-	4353	protein_coding	PF13774:Regulated-SNARE-like domain	-
novel.1745	1.94322	0	1.12998	32.1944	27.54	20.1999	26.6448	1.0244	4.70453	1.51e-05	0.000183184	-	3	76493605	76523171	-	978	-	-	-
ENSSSCG00000006162	443.055	322.8	323.174	93.4675	169.039	123.834	128.78	363.01	-1.49447	1.54e-05	0.000187249	ZC2HC1A	4	57761256	57819895	-	3595	protein_coding	PF13913:zinc-finger of a C2HC-type	-
ENSSSCG00000014900	122.423	69.0326	89.2684	22.8476	29.4393	28.1042	26.797	93.5747	-1.80225	1.57e-05	0.000191292	RAB30	9	17128805	17222742	-	1931	protein_coding	PF00071:Ras family	-
ENSSSCG00000017402	467.346	845.892	796.635	3203.86	1912.61	1745.09	2287.19	703.291	1.70141	1.58e-05	0.000191292	STAT5A	12	20472037	20499166	-	6621	protein_coding	PF00017:SH2 domain|PF02864:STAT protein, DNA binding domain|PF02865:STAT protein, protein interaction domain|PF01017:STAT protein, all-alpha domain	STAT
ENSSSCG00000023041	119.508	32.0856	18.0797	530.688	397.905	428.589	452.394	56.5579	2.99715	1.58e-05	0.000191926	PCBP3	13	208060917	208259465	+	2211	protein_coding	PF00013:KH domain	-
ENSSSCG00000004017	2.91484	5.83374	15.8197	74.774	56.0296	58.8431	63.2156	8.18943	2.96981	1.59e-05	0.000192342	FRMD1	1	1495818	1521666	+	6225	protein_coding	PF00373:FERM central domain|PF09380:FERM C-terminal PH-like domain	-
ENSSSCG00000004620	6206.66	5399.13	5360.62	3427.14	3502.33	3629.83	3519.77	5655.47	-0.684171	1.6e-05	0.000194052	MYO5A	1	119134571	119394725	+	15334	protein_coding	PF01843:DIL domain|PF00612:IQ calmodulin-binding motif|PF00063:Myosin head (motor domain)	-
ENSSSCG00000027506	205.01	340.301	293.795	618.963	697.996	632.344	649.768	279.702	1.2163	1.61e-05	0.000194761	POLD3	9	8906570	8956265	+	1392	protein_coding	PF09507:DNA polymerase subunit Cdc27	-
novel.327	189.464	95.2844	128.818	30.1173	33.2379	47.4258	36.927	137.855	-1.89748	1.61e-05	0.000194761	-	10	41962316	41964381	+	1177	-	PF08333:Protein of unknown function (DUF1725)	-
ENSSSCG00000029866	713.164	240.156	268.935	66.4658	100.663	82.5561	83.2284	407.418	-2.2912	1.62e-05	0.00019582	CCDC112	2	119444287	119459542	-	1340	protein_coding	-	-
ENSSSCG00000004092	1464.22	1200.78	1139.02	532.765	628.672	715.779	625.738	1268.01	-1.01864	1.62e-05	0.000196187	MTHFD1L	1	15148470	15329787	-	3038	protein_coding	PF02882:Tetrahydrofolate dehydrogenase/cyclohydrolase, NAD(P)-binding domain|PF01268:Formate--tetrahydrofolate ligase|PF00763:Tetrahydrofolate dehydrogenase/cyclohydrolase, catalytic domain	-
ENSSSCG00000040267	817.126	560.039	527.7	136.047	233.615	256.451	208.704	634.955	-1.60433	1.62e-05	0.000196199	CYS1	3	126398335	126411930	+	2637	protein_coding	-	-
ENSSSCG00000022318	1256.29	1027.71	993.252	1860	2016.12	1938.31	1938.14	1092.42	0.826946	1.63e-05	0.000196799	ERG	13	201996905	202129223	-	6024	protein_coding	PF02198:Sterile alpha motif (SAM)/Pointed domain|PF00178:Ets-domain	ETS
ENSSSCG00000011803	10616.8	12029.2	12221.9	6150.16	7192.69	7229.8	6857.55	11622.6	-0.761113	1.64e-05	0.000197279	EIF4A2	13	124582394	124590016	+	5008	protein_coding	PF00270:DEAD/DEAH box helicase|PF00271:Helicase conserved C-terminal domain	-
ENSSSCG00000021457	97.1612	192.513	171.757	761.241	450.136	417.172	542.85	153.81	1.81947	1.65e-05	0.000199071	ZBTB8A	6	88922795	88960980	+	2573	protein_coding	PF00651:BTB/POZ domain	ZBTB
ENSSSCG00000033093	7.7729	0	4.51992	30.1173	107.311	102.756	80.0614	4.09761	4.29117	1.66e-05	0.000199577	RGS6	7	95746786	95930034	+	5281	protein_coding	PF00610:Domain found in Dishevelled, Egl-10, and Pleckstrin (DEP)|PF00631:GGL domain|PF00615:Regulator of G protein signaling domain	-
ENSSSCG00000027466	5202.01	7738.45	7659	2400.04	3080.68	3382.16	2954.29	6866.49	-1.21666	1.66e-05	0.000200134	PCOLCE	3	8523449	8528758	+	1703	protein_coding	PF00431:CUB domain|PF01759:UNC-6/NTR/C345C module	-
ENSSSCG00000036723	13820.2	14719.5	13460.3	4394.01	6918.24	7202.58	6171.61	14000	-1.18166	1.66e-05	0.000200259	EMP1	5	59244702	59268025	-	3500	protein_coding	PF00822:PMP-22/EMP/MP20/Claudin family	-
ENSSSCG00000015664	1108.61	118.619	157.067	3347.18	7021.75	6939.1	5769.34	461.432	3.64401	1.68e-05	0.000201579	-	9	67933081	67959721	+	2579	protein_coding	PF00084:Sushi repeat (SCR repeat)	-
ENSSSCG00000029596	0	0	0	15.5779	18.9931	15.8086	16.7932	0	6.48118	1.68e-05	0.000202157	-	9	108703896	108784417	-	13491	protein_coding	PF07686:Immunoglobulin V-set domain|PF07654:Immunoglobulin C1-set domain	-
ENSSSCG00000027256	2928.44	2882.84	2924.39	2010.59	1849.93	1781.98	1880.83	2911.89	-0.630738	1.68e-05	0.000202223	CNIH1	1	183810849	183829200	-	5539	protein_coding	PF03311:Cornichon protein	-
ENSSSCG00000032097	273.995	359.747	332.214	578.46	811.005	683.283	690.916	321.985	1.10188	1.69e-05	0.000203102	DUSP16	5	59807071	59961837	+	6050	protein_coding	PF00581:Rhodanese-like domain|PF00782:Dual specificity phosphatase, catalytic domain	-
ENSSSCG00000023686	0	0	0	31.1558	12.3455	15.8086	19.77	0	6.71448	1.71e-05	0.000204942	TTR	6	115496179	115505219	+	1987	protein_coding	PF00576:HIUase/Transthyretin family	-
ENSSSCG00000010742	492.607	640.739	700.587	299.096	275.4	314.416	296.304	611.311	-1.04426	1.72e-05	0.000205858	UROS	14	135098157	135131074	-	5794	protein_coding	PF02602:Uroporphyrinogen-III synthase HemD	-
ENSSSCG00000030709	8.74451	15.5566	15.8197	62.3117	58.8786	47.4258	56.2054	13.3736	2.07523	1.72e-05	0.000205858	-	3	8903190	8909151	-	3563	protein_coding	PF03982:Diacylglycerol acyltransferase	-
ENSSSCG00000032086	100.076	129.315	82.4885	249.247	231.716	247.668	242.877	103.96	1.22174	1.73e-05	0.000207154	ZNF583	6	60685364	60757894	-	4519	protein_coding	PF01352:KRAB box	zf-C2H2
ENSSSCG00000021902	103.963	194.458	187.577	57.1191	48.4324	41.278	48.9432	161.999	-1.72821	1.74e-05	0.000207667	GABRP	16	53203887	53229189	-	6679	protein_coding	PF02932:Neurotransmitter-gated ion-channel transmembrane region|PF02931:Neurotransmitter-gated ion-channel ligand binding domain	-
ENSSSCG00000000058	3464.77	2874.09	2932.3	6135.62	5278.18	5098.28	5504.03	3090.39	0.832604	1.74e-05	0.000207912	SNU13	5	6891002	6900026	+	1759	protein_coding	PF01248:Ribosomal protein L7Ae/L30e/S12e/Gadd45 family	-
ENSSSCG00000030362	3.88645	3.88916	3.38994	43.6182	48.4324	18.4434	36.8313	3.72185	3.30137	1.76e-05	0.000210419	-	13	135659354	135784890	-	7772	protein_coding	PF00041:Fibronectin type III domain|PF00621:RhoGEF domain|PF16609:SH3-RhoGEF linking unstructured region|PF00069:Protein kinase domain|PF07679:Immunoglobulin I-set domain	-
ENSSSCG00000003155	2152.12	1042.29	1102.86	8792.18	4582.09	4037.34	5803.87	1432.43	2.01844	1.8e-05	0.000215319	PPP1R15A	6	54172050	54179043	+	5887	protein_coding	PF10488:Phosphatase-1 catalytic subunit binding region	-
ENSSSCG00000004485	3737.79	1702.48	1628.3	712.43	674.255	712.266	699.65	2356.19	-1.75184	1.83e-05	0.00021799	CD109	1	92054664	92240829	-	9637	protein_coding	PF07703:Alpha-2-macroglobulin family N-terminal region|PF01835:MG2 domain|PF00207:Alpha-2-macroglobulin family|PF10569:Alpha-macro-globulin thiol-ester bond-forming region|PF07678:A-macroglobulin complement component|PF07677:A-macroglobulin receptor	-
ENSSSCG00000022839	102.019	259.601	263.285	1379.17	752.127	672.744	934.679	208.302	2.16614	1.83e-05	0.000218019	IFFO2	6	77410697	77456290	-	1896	protein_coding	PF00038:Intermediate filament protein	-
novel.2878	71.8993	179.874	473.461	31.1558	24.691	32.4955	29.4474	241.745	-3.0363	1.83e-05	0.000218019	-	AEMK02000328.1	725283	729873	-	2253	-	PF00092:von Willebrand factor type A domain	VWA
ENSSSCG00000013028	476.09	385.999	387.583	756.049	716.99	803.604	758.881	416.557	0.865034	1.83e-05	0.000218019	ESRRA	2	7803511	7813836	-	3246	protein_coding	PF00104:Ligand-binding domain of nuclear hormone receptor|PF00105:Zinc finger, C4 type (two domains)	ESR-like
ENSSSCG00000006758	4.85806	2.91687	1.12998	20.7706	42.7345	38.6433	34.0494	2.9683	3.49813	1.85e-05	0.000219422	SYT6	4	106425489	106486931	+	5252	protein_coding	PF00168:C2 domain	-
ENSSSCG00000032424	49.5522	33.0579	31.6394	91.3905	151.945	141.399	128.245	38.0832	1.75021	1.85e-05	0.000219632	NUDT16	13	1122541	1127942	-	5303	protein_coding	PF00293:NUDIX domain	-
ENSSSCG00000038460	1365.12	2393.78	2368.44	5236.26	4741.63	5066.66	5014.85	2042.44	1.296	1.85e-05	0.000219888	FOXF1	6	2591649	2597659	-	4137	protein_coding	PF00250:Forkhead domain	Fork_head
ENSSSCG00000028168	1546.81	1699.56	1654.29	5852.11	3471.94	3234.62	4186.22	1633.55	1.35756	1.86e-05	0.00022065	TAF7	2	142947380	142952518	-	2742	protein_coding	PF04658:TAFII55 protein conserved region	-
ENSSSCG00000036056	22.3471	105.98	98.3082	372.832	416.899	524.319	438.016	75.545	2.53687	1.86e-05	0.00022065	DNAH17	12	3485182	3590131	+	13257	protein_coding	PF03028:Dynein heavy chain and region D6 of dynein motor|PF12775:P-loop containing dynein motor region D3|PF12774:Hydrolytic ATP binding site of dynein motor region D1|PF08385:Dynein heavy chain, N-terminal region 1|PF08393:Dynein heavy chain, N-terminal region 2|PF12777:Microtubule-binding stalk of dynein motor|PF07728:AAA domain (dynein-related subfamily)|PF12780:P-loop containing dynein motor …	-
novel.1927	44.6942	75.8386	87.0084	5.19264	7.59724	17.5651	10.1183	69.1804	-2.75901	1.87e-05	0.000221547	-	4	84526370	84545851	-	2430	-	-	-
ENSSSCG00000039245	79.6722	43.753	48.5891	622.078	206.075	189.703	339.286	57.3381	2.56357	1.88e-05	0.000222086	RIMS3	6	170506419	170546933	+	7653	protein_coding	PF00168:C2 domain	-
ENSSSCG00000026706	963.84	936.315	936.753	587.807	594.484	627.953	603.415	945.636	-0.647934	1.9e-05	0.000224308	PIGS	12	44807022	44821055	-	4039	protein_coding	PF10510:Phosphatidylinositol-glycan biosynthesis class S protein	-
ENSSSCG00000007094	293.427	412.251	411.313	792.397	744.53	728.074	755	372.33	1.0203	1.91e-05	0.000225728	DZANK1	17	26651161	26719192	-	6446	protein_coding	PF13287:Fn3 associated	-
ENSSSCG00000036135	649549	642026	630671	197712	283783	349852	277116	640749	-1.20927	1.91e-05	0.000225728	COL1A1	12	26379000	26397284	-	6331	protein_coding	PF01391:Collagen triple helix repeat (20 copies)|PF01410:Fibrillar collagen C-terminal domain|PF00093:von Willebrand factor type C domain	-
ENSSSCG00000003218	21.3755	19.4458	25.9895	303.25	93.0662	76.4083	157.575	22.2703	2.8233	1.91e-05	0.000226122	MYBPC2	6	55281803	55310295	+	4107	protein_coding	PF07679:Immunoglobulin I-set domain|PF00041:Fibronectin type III domain	-
ENSSSCG00000032658	269.137	581.429	628.269	1852.73	1449.17	1486.01	1595.97	492.945	1.69526	1.92e-05	0.000226721	TRAF4	12	44975647	44985746	+	6116	protein_coding	PF02176:TRAF-type zinc finger|PF00097:Zinc finger, C3HC4 type (RING finger)	-
ENSSSCG00000006621	3.88645	1.94458	5.6499	88.2749	29.4393	27.2259	48.3134	3.82698	3.66984	1.94e-05	0.000229251	-	4	97704809	97730106	-	5257	protein_coding	PF01576:Myosin tail	-
ENSSSCG00000034634	69.9561	80.7001	141.247	703.084	322.883	291.581	439.182	97.3012	2.17567	1.95e-05	0.00023038	ssc-mir-6782	AEMK02000489.1	40305	40379	+	75	miRNA	-	-
novel.1778	21.3755	15.5566	21.4696	135.009	83.5696	55.3301	91.3028	19.4672	2.2293	1.98e-05	0.000233328	-	4	6958276	6961504	+	2171	-	-	-
ENSSSCG00000007943	800.609	1001.46	1018.11	4877.97	2221.24	2267.66	3122.29	940.06	1.73174	2.01e-05	0.000236255	NMRAL1	3	37818658	37882323	+	4576	protein_coding	PF05368:NmrA-like family	-
ENSSSCG00000004192	16163.7	4530.87	4305.22	1783.15	1285.83	1409.6	1492.86	8333.28	-2.48085	2.01e-05	0.00023626	CCN2	1	31673798	31680169	+	5546	protein_coding	PF00007:Cystine-knot domain|PF00090:Thrombospondin type 1 domain|PF00093:von Willebrand factor type C domain|PF00219:Insulin-like growth factor binding protein	-
ENSSSCG00000012257	684.015	649.49	636.178	282.48	359.919	383.798	342.066	656.561	-0.939811	2.06e-05	0.000241663	MAOA	X	38929232	39006214	+	3106	protein_coding	PF01593:Flavin containing amine oxidoreductase	-
novel.2160	0.971612	0	0	97.6216	17.0938	14.9304	43.2153	0.323871	6.88096	2.06e-05	0.000242074	-	6	51812922	51814897	+	1976	-	-	-
ENSSSCG00000036190	18.4606	15.5566	12.4298	44.6567	82.62	71.1387	66.1385	15.4823	2.09179	2.11e-05	0.000247379	GIPC3	2	75082053	75089810	-	4289	protein_coding	PF00595:PDZ domain (Also known as DHR or GLGF)	-
ENSSSCG00000009781	581.024	685.464	618.099	312.597	347.574	378.528	346.233	628.196	-0.858829	2.12e-05	0.000248774	PITPNM2	14	29729839	29885476	+	8755	protein_coding	PF02862:DDHD domain|PF02121:Phosphatidylinositol transfer protein	-
ENSSSCG00000040974	493.579	487.117	438.432	1372.93	848.992	982.768	1068.23	473.043	1.17471	2.13e-05	0.000250138	-	14	22956939	22977450	-	3708	protein_coding	-	-
ENSSSCG00000005657	73.8425	79.7278	98.3082	285.595	170.938	221.32	225.951	83.9595	1.42936	2.14e-05	0.000250263	PKN3	1	269069388	269081016	+	2737	protein_coding	PF00069:Protein kinase domain|PF00433:Protein kinase C terminal domain|PF02185:Hr1 repeat	-
ENSSSCG00000016254	1.94322	466.699	596.629	4118.8	22153.6	18514.5	14929	355.09	5.39389	2.14e-05	0.000250465	CCL20	15	129172242	129176613	+	1867	protein_coding	PF00048:Small cytokines (intecrine/chemokine), interleukin-8 like	-
ENSSSCG00000034858	2.91484	0.97229	0	19.732	28.4897	38.6433	28.955	1.29571	4.43707	2.15e-05	0.000252092	RAP1GAP2	12	48806715	49018115	+	7894	protein_coding	PF02145:Rap/ran-GAP	-
ENSSSCG00000008985	0	0	0	1.03853	89.2676	93.9734	61.4265	0	8.35259	2.16e-05	0.000252522	SOWAHB	8	72540836	72543235	-	2400	protein_coding	PF12796:Ankyrin repeats (3 copies)	-
ENSSSCG00000026894	11.6593	0.97229	7.90986	153.702	60.7779	50.9388	88.473	6.84716	3.69327	2.17e-05	0.000253117	NFE2L3	18	46217517	46250307	-	4113	protein_coding	PF03131:bZIP Maf transcription factor	TF_bZIP
ENSSSCG00000038278	13.6026	11.6675	13.5598	42.5797	49.3821	62.3562	51.4393	12.9433	1.99431	2.17e-05	0.000253459	NTSR1	17	61989601	62032547	+	1254	protein_coding	PF00001:7 transmembrane receptor (rhodopsin family)	-
novel.2558	37.8929	56.3928	28.2495	139.163	143.398	111.539	131.366	40.8451	1.68017	2.17e-05	0.000253464	-	8	10779202	10796866	+	2026	-	-	-
ENSSSCG00000025488	582.967	171.123	172.887	3344.06	1437.78	1339.34	2040.39	308.992	2.72277	2.18e-05	0.000253924	MCM3	7	46084662	46104430	-	3794	protein_coding	PF00493:MCM2/3/5 family|PF17207:MCM OB domain|PF14551:MCM N-terminal domain	-
ENSSSCG00000003049	18.4606	3.88916	1.12998	156.818	88.3179	79.043	108.06	7.82659	3.77385	2.19e-05	0.000255637	-	6	49970464	49973596	+	276	protein_coding	-	ETS
ENSSSCG00000026754	0	0	1.12998	15.5779	27.54	28.1042	23.7407	0.37666	6.02064	2.2e-05	0.000256448	ATCAY	2	74800125	74838679	-	4432	protein_coding	PF13716:Divergent CRAL/TRIO domain|PF12496:Bcl2-/adenovirus E1B nineteen kDa-interacting protein 2	-
ENSSSCG00000000455	149.628	247.934	218.086	67.5043	76.9221	86.0691	76.8318	205.216	-1.41562	2.25e-05	0.000262368	LRIG3	5	24066623	24118043	-	4154	protein_coding	PF13855:Leucine rich repeat|PF13927:Immunoglobulin domain|PF07679:Immunoglobulin I-set domain	-
ENSSSCG00000000510	707.334	670.88	742.396	216.014	352.322	346.033	304.79	706.87	-1.21261	2.27e-05	0.000264414	TMEM19	5	35692024	35718008	+	3236	protein_coding	PF01940:Integral membrane protein DUF92	-
ENSSSCG00000034741	39.8361	63.1988	67.7988	792.397	220.32	177.408	396.708	56.9446	2.80073	2.33e-05	0.000270781	HOXD11	15	81908499	81910281	+	978	protein_coding	PF12045:Protein of unknown function (DUF3528)|PF00046:Homeobox domain	Homeobox
ENSSSCG00000009407	2815.73	2578.51	2892.75	1803.92	1774.91	1815.35	1798.06	2762.33	-0.619353	2.33e-05	0.000270781	ESD	11	20651790	20673205	+	3263	protein_coding	PF00756:Putative esterase	-
ENSSSCG00000025698	14658.7	7347.59	6988.92	2367.84	3318.09	3384.8	3023.58	9665.08	-1.67651	2.35e-05	0.000273072	SERPINE1	3	8864669	8869943	+	1206	protein_coding	PF00079:Serpin (serine protease inhibitor)	-
novel.1210	0	0	0	4.15411	48.4324	43.9128	32.1664	0	7.42	2.36e-05	0.000273371	-	17	23343412	23359100	+	1421	-	-	-
ENSSSCG00000011260	0	0	0	13.5009	19.9428	15.8086	16.4174	0	6.44897	2.36e-05	0.00027386	SCN10A	13	23481999	23570379	-	5932	protein_coding	PF06512:Sodium ion transport-associated|PF00520:Ion transport protein	-
ENSSSCG00000010089	2.91484	1.94458	0	39.4641	22.7917	23.7129	28.6562	1.61981	4.09814	2.38e-05	0.000275721	-	14	50325277	50329782	+	4362	protein_coding	PF07653:Variant SH3 domain|PF14604:Variant SH3 domain	-
ENSSSCG00000012486	643.207	473.505	501.711	1431.09	1099.7	1010.87	1180.55	539.474	1.12941	2.39e-05	0.000277088	CSTF2	X	82508415	82542955	+	7061	protein_coding	PF00076:RNA recognition motif. (a.k.a. RRM, RBD, or RNP domain)|PF14327:Hinge domain of cleavage stimulation factor subunit 2|PF14304:Transcription termination and cleavage factor C-terminal	-
ENSSSCG00000040925	0.971612	3.88916	2.25996	25.9632	33.2379	22.8347	27.3453	2.37358	3.52373	2.4e-05	0.000278106	-	6	4660531	4668003	+	4887	lincRNA	-	-
ENSSSCG00000005502	16.5174	49.5868	47.4591	78.9281	476.727	541.884	365.846	37.8544	3.27417	2.41e-05	0.000278916	ASTN2	1	256823395	257741226	-	7368	protein_coding	PF14670:Coagulation Factor Xa inhibitory site|PF01823:MAC/Perforin domain	-
ENSSSCG00000004393	871.536	783.666	858.784	366.6	487.173	474.258	442.677	837.995	-0.919986	2.42e-05	0.000280118	GTF3C6	1	76896823	76909858	+	2060	protein_coding	PF10419:TFIIIC subunit	-
ENSSSCG00000024361	606.286	611.57	637.308	361.408	400.754	360.963	374.375	618.388	-0.72382	2.44e-05	0.000282304	TFB1M	1	11566188	11653871	+	5728	protein_coding	PF00398:Ribosomal RNA adenine dimethylase	-
ENSSSCG00000038411	26.2335	21.3904	22.5996	124.623	77.8717	64.1127	88.8693	23.4078	1.92175	2.47e-05	0.000284662	ssc-mir-6782	AEMK02000489.1	10649	10723	-	75	miRNA	-	-
ENSSSCG00000010725	0.971612	0	1.12998	102.814	18.9931	16.6869	46.1648	0.700531	6.06961	2.47e-05	0.000284819	HMX2	14	132691119	132699485	+	1526	protein_coding	PF00046:Homeobox domain	Homeobox
ENSSSCG00000011532	3117.9	2356.83	2229.45	1341.78	1272.54	1380.62	1331.64	2568.06	-0.947559	2.5e-05	0.000288175	SUMF1	13	60946077	61038128	-	3627	protein_coding	PF03781:Sulfatase-modifying factor enzyme 1	-
ENSSSCG00000031094	0	0	2.25996	19.732	32.2883	36.0085	29.3429	0.75332	5.39985	2.51e-05	0.000288708	OR6M1	9	50634387	50635343	-	957	protein_coding	PF13853:Olfactory receptor	-
ENSSSCG00000000864	822.956	648.517	716.407	427.874	332.379	364.476	374.91	729.293	-0.960496	2.52e-05	0.000290307	CHPT1	5	82497437	82544732	-	5426	protein_coding	PF01066:CDP-alcohol phosphatidyltransferase	-
ENSSSCG00000013473	0.971612	1.94458	1.12998	32.1944	21.8421	18.4434	24.1599	1.34872	4.15209	2.53e-05	0.000290505	GNA15	2	75408726	75429903	-	2232	protein_coding	PF00503:G-protein alpha subunit	-
ENSSSCG00000007499	0	9.7229	11.2998	87.2364	106.361	79.043	90.8803	7.00756	3.70755	2.53e-05	0.000290645	TFAP2C	17	57164371	57175315	+	3462	protein_coding	PF03299:Transcription factor AP-2	AP-2
ENSSSCG00000036383	1287.39	1350.51	1289.31	224.322	535.605	492.702	417.543	1309.07	-1.64799	2.53e-05	0.000290645	LGALS3BP	12	3212470	3222850	+	2337	protein_coding	PF00530:Scavenger receptor cysteine-rich domain|PF07707:BTB And C-terminal Kelch	-
ENSSSCG00000021495	132.139	131.259	169.497	58.1576	61.7276	65.8692	61.9181	144.298	-1.2178	2.55e-05	0.000292548	C3orf33	13	95658532	95673816	-	1386	protein_coding	-	-
ENSSSCG00000035967	1512.8	1453.57	1456.54	3365.87	2452.96	2542.55	2787.13	1474.31	0.9186	2.57e-05	0.000295465	ZC3H18	6	1030417	1081546	-	3631	protein_coding	-	-
ENSSSCG00000029468	1.94322	0	1.12998	27.0017	25.6407	20.1999	24.2808	1.0244	4.57108	2.58e-05	0.000295768	P2RX3	2	13585926	13617586	-	1194	protein_coding	PF00864:ATP P2X receptor	-
ENSSSCG00000009954	0	0	0	5.19264	36.0869	41.278	27.5192	0	7.1953	2.58e-05	0.000296062	CRYBB3	14	43194705	43199482	+	636	protein_coding	PF00030:Beta/Gamma crystallin	-
ENSSSCG00000024419	687.902	661.157	639.568	1213	1124.39	1005.6	1114.33	662.876	0.74891	2.59e-05	0.000296089	-	6	107924002	108021568	+	6341	protein_coding	PF10482:Tumour-suppressor protein CtIP N-terminal domain	-
ENSSSCG00000007478	1100.84	1295.09	1189.87	495.378	591.635	713.144	600.052	1195.27	-0.993606	2.61e-05	0.00029913	ATP9A	17	52936169	53072605	-	7843	protein_coding	PF00702:haloacid dehalogenase-like hydrolase|PF16209:Phospholipid-translocating ATPase N-terminal|PF00122:E1-E2 ATPase|PF16212:Phospholipid-translocating P-type ATPase C-terminal	-
novel.1967	16.5174	6.80603	5.6499	361.408	50.3317	51.8171	154.519	9.65778	3.99445	2.62e-05	0.000299803	-	5	6346443	6351291	+	843	-	-	-
ENSSSCG00000009047	3762.08	5833.74	6031.83	10701	12205	11476.2	11460.7	5209.22	1.13761	2.65e-05	0.000303139	SMARCA5	8	84137838	84224877	-	6743	protein_coding	PF09111:SLIDE|PF09110:HAND|PF00271:Helicase conserved C-terminal domain|PF00176:SNF2 family N-terminal domain	-
ENSSSCG00000020675	16.5174	9.7229	9.03984	159.933	66.4759	42.1563	89.5218	11.76	2.92266	2.69e-05	0.000306834	ATF7IP2	3	32523055	32599255	-	4249	protein_coding	PF16788:ATF-interacting protein binding domain|PF16794:Fibronectin-III type domain	-
ENSSSCG00000014410	3.88645	0	0	66.4658	20.8924	49.1823	45.5135	1.29548	5.09579	2.72e-05	0.000310953	SH3RF2	2	147292177	147411514	+	2151	protein_coding	PF13639:Ring finger domain|PF00018:SH3 domain|PF07653:Variant SH3 domain|PF14604:Variant SH3 domain	-
ENSSSCG00000008503	1144.56	890.617	820.365	357.254	462.482	494.458	438.065	951.847	-1.11926	2.76e-05	0.000315426	FEZ2	3	103566172	103615768	+	4697	protein_coding	PF07763:FEZ-like protein	-
ENSSSCG00000017863	2.91484	2.91687	0	10.3853	82.62	78.1648	57.0567	1.9439	4.84599	2.78e-05	0.000316966	TRPV1	12	49677153	49701146	-	2630	protein_coding	PF00520:Ion transport protein|PF12796:Ankyrin repeats (3 copies)	-
ENSSSCG00000021741	69.9561	95.2844	135.598	395.679	260.205	266.112	307.332	100.279	1.61765	2.8e-05	0.000319381	ZNF527	6	46291605	46328230	+	3297	protein_coding	PF01352:KRAB box	zf-C2H2
ENSSSCG00000032366	773.403	688.381	610.189	1340.74	1179.47	1175.98	1232.07	690.658	0.83444	2.81e-05	0.000319893	MOB3A	2	76475392	76495931	+	5816	protein_coding	PF03637:Mob1/phocein family	-
ENSSSCG00000029392	2.91484	1.94458	0	13.5009	44.6338	60.5997	39.5781	1.61981	4.57489	2.83e-05	0.000321727	HUNK	13	195530124	195663729	+	1979	protein_coding	PF00069:Protein kinase domain	-
novel.2326	0	0	0	49.8494	18.0434	7.9043	25.2657	0	7.06797	2.83e-05	0.000322258	-	6	64583209	64589036	-	2477	-	-	-
ENSSSCG00000006329	0	0	0	19.732	14.2448	14.0521	16.0097	0	6.41092	2.86e-05	0.000324692	LMX1A	4	85405692	85571456	+	4169	protein_coding	PF00412:LIM domain|PF00046:Homeobox domain	Homeobox
novel.2329	0.971612	0.97229	1.12998	43.6182	24.691	14.0521	27.4538	1.02463	4.74562	2.88e-05	0.000326705	-	6	67435425	67445836	-	1477	-	-	-
ENSSSCG00000040056	1334.02	1447.74	1323.21	378.024	636.269	677.135	563.809	1368.32	-1.27861	2.89e-05	0.000327447	-	5	89714010	89728263	-	3583	protein_coding	PF00293:NUDIX domain	-
ENSSSCG00000015632	0	0	0	16.6165	16.1441	14.0521	15.6042	0	6.37458	2.93e-05	0.000331964	-	9	136893356	137056101	-	2840	protein_coding	PF09469:Cordon-bleu ubiquitin-like domain	-
ENSSSCG00000007542	214.726	198.347	193.226	112.161	82.62	87.8256	94.2022	202.1	-1.10367	2.93e-05	0.000332553	PRKAR1B	3	340886	425160	-	6569	protein_coding	PF02197:Regulatory subunit of type II PKA R-subunit|PF00027:Cyclic nucleotide-binding domain	-
ENSSSCG00000036428	136.026	142.927	122.038	55.042	58.8786	65.8692	59.9299	133.663	-1.15628	2.98e-05	0.000337011	-	3	28896126	28914765	-	1007	lincRNA	-	-
ENSSSCG00000017475	2593.23	2471.56	2396.69	5762.79	4139.55	4314.87	4739.07	2487.16	0.930001	3.01e-05	0.000341087	RARA	12	22045270	22085757	-	5734	protein_coding	PF00104:Ligand-binding domain of nuclear hormone receptor|PF00105:Zinc finger, C4 type (two domains)	THR-like
ENSSSCG00000017330	314.802	468.644	436.172	130.855	188.981	181.799	167.212	406.539	-1.28046	3.05e-05	0.000345176	MAP3K14	12	18142322	18184103	+	7454	protein_coding	PF00069:Protein kinase domain	-
ENSSSCG00000011081	1772.22	1472.05	1433.94	763.318	904.072	913.386	860.259	1559.4	-0.858021	3.07e-05	0.000346893	-	10	52583492	52596824	-	6661	protein_coding	PF13923:Zinc finger, C3HC4 type (RING finger)|PF16207:RAWUL domain RING finger- and WD40-associated ubiquitin-like	-
ENSSSCG00000003133	12.631	10.6952	10.1698	40.5026	45.5834	45.6693	43.9184	11.1653	1.97362	3.07e-05	0.000347157	GRIN2D	6	53809600	53847788	+	3996	protein_coding	PF00060:Ligand-gated ion channel|PF01094:Receptor family ligand binding region|PF10613:Ligated ion channel L-glutamate- and glycine-binding site	-
ENSSSCG00000011695	1482.68	290.715	230.516	81.0052	77.8717	79.9213	79.5994	667.97	-3.06917	3.09e-05	0.000348764	AGTR1	13	88934985	88980310	+	2366	protein_coding	PF00001:7 transmembrane receptor (rhodopsin family)	-
novel.1330	4.85806	3.88916	0	132.932	29.4393	32.4955	64.9555	2.91574	4.45082	3.12e-05	0.000352094	-	18	1789563	1795265	-	1244	-	-	-
ENSSSCG00000002904	198.209	94.3121	99.4382	612.732	431.143	350.424	464.766	130.653	1.82943	3.14e-05	0.000353679	HAUS5	6	45057547	45071611	+	5751	protein_coding	PF14817:HAUS augmin-like complex subunit 5	-
ENSSSCG00000007557	1082.38	1257.17	1212.47	372.832	578.34	614.779	521.984	1184	-1.18097	3.19e-05	0.000359366	MICALL2	3	947447	971132	-	6882	protein_coding	PF00412:LIM domain|PF00307:Calponin homology (CH) domain|PF12130:Protein of unknown function (DUF3585)	-
ENSSSCG00000010533	210.84	119.592	112.998	36.3485	51.2814	44.7911	44.1403	147.81	-1.74325	3.2e-05	0.000360231	PYROXD2	14	109704136	109728874	-	2784	protein_coding	PF01593:Flavin containing amine oxidoreductase	-
ENSSSCG00000016298	0.971612	0	0	16.6165	19.9428	30.739	22.4327	0.323871	5.93917	3.2e-05	0.000360661	INPP5D	15	133501092	133626644	+	4906	protein_coding	PF00017:SH2 domain|PF03372:Endonuclease/Exonuclease/phosphatase family	-
ENSSSCG00000015945	356.582	290.715	266.675	60.2346	130.103	109.782	100.04	304.657	-1.60508	3.22e-05	0.000362229	METTL8	15	77474599	77565880	-	6305	protein_coding	PF13489:Methyltransferase domain	-
novel.3035	4.85806	1.94458	2.25996	27.0017	25.6407	28.1042	26.9155	3.02087	3.14472	3.23e-05	0.000363633	-	X	35725670	35733362	-	642	-	-	-
ENSSSCG00000010809	0	0	0	9.34675	18.9931	26.3477	18.2292	0	6.60179	3.26e-05	0.000366002	BRINP3	10	2963527	3367623	+	4514	protein_coding	PF01823:MAC/Perforin domain	-
ENSSSCG00000038762	2179.33	2030.14	2054.3	1277.39	1409.29	1379.74	1355.47	2087.92	-0.623171	3.26e-05	0.000366354	BTF3L4	6	160107958	160136145	-	4346	protein_coding	PF01849:NAC domain	-
ENSSSCG00000026001	1129.99	1038.41	1078	639.733	723.637	650.788	671.386	1082.13	-0.688604	3.28e-05	0.000367916	DNAJC1	10	52862835	53060740	+	2089	protein_coding	PF00249:Myb-like DNA-binding domain|PF00226:DnaJ domain	MYB
ENSSSCG00000023130	1860.64	1508.99	1485.92	609.616	855.639	864.204	776.486	1618.52	-1.05937	3.28e-05	0.000367944	ASCC1	14	74975163	75158855	-	3735	protein_coding	PF00013:KH domain|PF10469:AKAP7 2'5' RNA ligase-like domain	-
ENSSSCG00000011230	80.6438	87.5061	50.8491	238.861	186.132	175.651	200.215	72.9997	1.45148	3.3e-05	0.000369401	OSBPL10	13	17651175	18032174	-	4843	protein_coding	PF01237:Oxysterol-binding protein|PF15409:Pleckstrin homology domain	-
ENSSSCG00000036549	14850.1	9775.4	9260.18	4661.95	5180.37	5410.06	5084.13	11295.2	-1.15164	3.31e-05	0.000370859	DPYSL3	2	148662051	148855649	-	5322	protein_coding	PF01979:Amidohydrolase family	-
ENSSSCG00000003622	8.74451	32.0856	28.2495	82.0437	156.693	145.79	128.176	23.0265	2.48013	3.31e-05	0.000370859	CSMD2	6	89784255	90208433	-	10910	protein_coding	PF00431:CUB domain|PF00084:Sushi repeat (SCR repeat)	-
ENSSSCG00000017188	0	0	0	13.5009	14.2448	19.3216	15.6891	0	6.38417	3.35e-05	0.00037484	ZACN	12	5355358	5358637	-	1242	protein_coding	PF02931:Neurotransmitter-gated ion-channel ligand binding domain	-
ENSSSCG00000036448	0	0	0	3.11558	50.3317	48.3041	33.9171	0	7.49635	3.36e-05	0.000375007	-	1	2774647	2782990	-	5818	lincRNA	-	-
ENSSSCG00000011933	4070.08	2180.85	2081.42	866.133	1052.22	1055.66	991.338	2777.45	-1.4863	3.37e-05	0.000376704	NECTIN3	13	148496547	148578631	-	3770	protein_coding	PF07686:Immunoglobulin V-set domain|PF08205:CD80-like C2-set immunoglobulin domain	-
ENSSSCG00000010491	229.301	200.292	239.556	62.3117	110.16	89.5821	87.3513	223.049	-1.35026	3.42e-05	0.000381976	-	14	106693255	106713440	-	459	protein_coding	PF00067:Cytochrome P450	-
ENSSSCG00000008617	29.1484	75.8386	80.2285	173.434	328.581	310.024	270.68	61.7385	2.13462	3.46e-05	0.000386482	FAM49A	3	120967153	121069907	+	5353	protein_coding	PF07159:Protein of unknown function (DUF1394)	-
ENSSSCG00000000999	1129.01	1456.49	1453.15	2408.35	2281.07	2586.46	2425.29	1346.22	0.849429	3.48e-05	0.000387827	-	7	2845809	2966058	+	2115	protein_coding	PF00378:Enoyl-CoA hydratase/isomerase|PF00385:Chromo (CHRromatin Organisation MOdifier) domain	-
ENSSSCG00000005122	0.971612	0	0	16.6165	34.1876	18.4434	23.0825	0.323871	5.97862	3.49e-05	0.000389008	TEK	1	195937431	196052751	-	7511	protein_coding	PF00041:Fibronectin type III domain|PF10430:Tie-2 Ig-like domain 1|PF07714:Protein tyrosine kinase	-
ENSSSCG00000039712	168.089	98.2013	102.828	848.478	366.567	333.737	516.261	123.039	2.06799	3.52e-05	0.000391663	-	3	21606866	21619559	+	336	protein_coding	-	-
ENSSSCG00000032411	314.802	275.158	270.065	1107.07	604.93	613.023	775.008	286.675	1.43423	3.53e-05	0.000392367	ENGASE	12	3139129	3149460	-	5156	protein_coding	PF03644:Glycosyl hydrolase family 85	-
ENSSSCG00000034474	141.855	149.733	132.208	1851.7	490.972	367.989	903.552	141.265	2.67684	3.54e-05	0.000393939	-	5	19212982	19216717	+	1971	protein_coding	PF00046:Homeobox domain|PF04617:Hox9 activation region	Homeobox
ENSSSCG00000014980	1281.56	239.183	251.985	90.352	69.3248	68.504	76.0602	590.908	-2.95833	3.56e-05	0.00039555	CFAP300	9	32765918	32795278	+	1214	protein_coding	PF14926:Domain of unknown function (DUF4498)	-
ENSSSCG00000011004	897.77	1095.77	1028.28	1830.93	1720.77	1593.16	1714.95	1007.27	0.76765	3.57e-05	0.000396073	TOPORS	10	33866433	33879141	+	5162	protein_coding	PF13923:Zinc finger, C3HC4 type (RING finger)	-
ENSSSCG00000011455	81.6154	217.793	201.136	393.602	1014.23	1044.25	817.36	166.848	2.29303	3.57e-05	0.000396623	CACNA1D	13	35568624	35907913	+	7080	protein_coding	PF16905:Voltage-dependent L-type calcium channel, IQ-associated|PF08763:Voltage gated calcium channel IQ domain|PF16885:Voltage-gated calcium channel subunit alpha, C-term|PF00520:Ion transport protein	-
ENSSSCG00000000991	3.88645	16.5289	14.6897	58.1576	68.3752	73.7735	66.7687	11.7017	2.51849	3.58e-05	0.000397332	FOXQ1	7	664373	665566	+	1194	protein_coding	PF00250:Forkhead domain	Fork_head
ENSSSCG00000017136	2678.74	2266.41	2162.78	1451.86	1277.29	1405.21	1378.12	2369.31	-0.781919	3.59e-05	0.000398186	TBCD	12	327235	449375	-	3594	protein_coding	PF12612:Tubulin folding cofactor D C terminal	-
ENSSSCG00000002544	150.6	250.851	229.386	423.719	608.729	561.206	531.218	210.279	1.3377	3.6e-05	0.000398369	PPP1R13B	AEMK02000452.1	2237705	2331635	-	6262	protein_coding	PF00018:SH3 domain|PF12796:Ankyrin repeats (3 copies)	-
novel.2364	69.9561	71.9494	70.0587	207.706	142.448	153.695	167.95	70.6548	1.24778	3.62e-05	0.000400343	-	6	165588454	165620064	-	1138	-	-	-
ENSSSCG00000008193	1.94322	0	0	49.8494	21.8421	21.0781	30.9232	0.647742	5.52209	3.65e-05	0.000403511	ZAP70	3	56515143	56541806	-	2928	protein_coding	PF07714:Protein tyrosine kinase|PF00017:SH2 domain	-
ENSSSCG00000003743	11662.3	9084.1	8781.07	5594.55	5523.19	5451.33	5523.03	9842.48	-0.833598	3.73e-05	0.000412204	GALNT1	6	119357006	119493897	+	4082	protein_coding	PF00652:Ricin-type beta-trefoil lectin domain|PF00535:Glycosyl transferase family 2	-
ENSSSCG00000023118	2084.11	2662.13	2722.12	1050.99	1360.86	1369.2	1260.35	2489.45	-0.981741	3.73e-05	0.000412204	BZW2	9	85886158	85947430	+	3613	protein_coding	PF02020:eIF4-gamma/eIF5/eIF2-epsilon	-
ENSSSCG00000004759	2.91484	1.94458	0	87.2364	29.4393	15.8086	44.1614	1.61981	4.73128	3.74e-05	0.000412879	SPINT1	1	130458910	130485701	-	2909	protein_coding	PF00014:Kunitz/Bovine pancreatic trypsin inhibitor domain|PF07502:MANEC domain|PF00057:Low-density lipoprotein receptor domain class A	-
ENSSSCG00000007369	434.311	184.735	168.367	67.5043	56.9793	71.1387	65.2075	262.471	-2.00953	3.74e-05	0.000412879	-	17	46593428	46638070	-	1729	protein_coding	PF02493:MORN repeat	-
ENSSSCG00000036790	444.027	237.239	245.206	70.6199	110.16	108.025	96.2685	308.824	-1.68078	3.75e-05	0.000413189	AKAP7	1	32221061	32362001	-	3981	protein_coding	PF10470:PKA-RI-RII subunit binding domain of A-kinase anchor protein|PF10469:AKAP7 2'5' RNA ligase-like domain	-
ENSSSCG00000038362	173.919	255.712	238.426	494.339	472.928	427.711	464.993	222.685	1.06244	3.76e-05	0.000414192	CMTM6	13	18464104	18485450	-	456	protein_coding	-	-
ENSSSCG00000026457	9.71612	0.97229	2.25996	35.31	55.08	64.1127	51.5009	4.31612	3.5651	3.77e-05	0.000415228	-	3	15351868	15448192	+	876	protein_coding	PF00652:Ricin-type beta-trefoil lectin domain	-
ENSSSCG00000038189	412.935	570.734	541.26	880.672	1129.14	1208.48	1072.76	508.31	1.07798	3.78e-05	0.000415658	SMCR8	12	60432250	60443607	-	7414	protein_coding	PF11704:Vesicle coat protein involved in Golgi to plasma membrane transport	-
ENSSSCG00000035983	513.983	468.644	480.241	1274.27	938.259	835.221	1015.92	487.623	1.05854	3.8e-05	0.00041785	TPPP3	6	28041387	28071540	-	10456	protein_coding	PF05517:p25-alpha	-
ENSSSCG00000017000	460.544	449.198	461.032	170.319	224.119	261.72	218.719	456.925	-1.06133	3.82e-05	0.000419996	RANBP17	16	52833313	53160177	-	6812	protein_coding	PF03810:Importin-beta N-terminal domain	-
ENSSSCG00000006308	1302.93	1746.23	1899.5	737.355	901.223	801.848	813.475	1649.55	-1.01965	3.83e-05	0.000421022	CREG1	4	83458421	83470091	+	2489	protein_coding	PF13883:Pyridoxamine 5'-phosphate oxidase	-
novel.681	0	0	0	36.3485	13.2952	10.5391	20.0609	0	6.73492	3.85e-05	0.000423103	-	13	129626956	129629868	+	435	-	-	-
ENSSSCG00000006752	11699.2	11231.9	11569.9	6787.82	7778.62	7779.59	7448.68	11500.3	-0.626572	3.9e-05	0.000427891	CSDE1	4	105804587	105845992	+	5437	protein_coding	PF00313:'Cold-shock' DNA-binding domain|PF12901:SUZ-C motif	CSD
ENSSSCG00000016857	3136.36	2488.09	2274.65	378.024	921.165	993.307	764.166	2633.03	-1.78449	3.9e-05	0.000427938	DAB2	16	24514722	24777242	-	7817	protein_coding	PF00640:Phosphotyrosine interaction domain (PTB/PID)	-
ENSSSCG00000034521	1636.2	1628.59	1624.91	1013.6	1112.05	1098.7	1074.78	1629.9	-0.600554	3.91e-05	0.000427938	NUDT21	6	29339841	29363300	+	4817	protein_coding	PF13869:Nucleotide hydrolase	-
ENSSSCG00000029169	2324.1	1960.14	2012.49	1355.28	1186.12	1229.56	1256.99	2098.91	-0.739875	3.91e-05	0.000427938	MAPKAP1	1	266096194	266346296	-	3671	protein_coding	PF16979:SAPK-interacting protein 1 (Sin1), Pleckstrin-homology|PF05422:Stress-activated map kinase interacting protein 1 (SIN1)|PF16978:SAPK-interacting protein 1 (Sin1), middle CRIM domain	-
ENSSSCG00000032937	86.4735	41.8085	44.0692	228.476	184.233	164.234	192.314	57.4504	1.74025	3.91e-05	0.000427938	-	3	46547550	46549917	+	2173	protein_coding	PF13637:Ankyrin repeats (many copies)	-
ENSSSCG00000016114	22.3471	118.619	114.128	516.149	488.123	454.058	486.11	85.0315	2.51629	3.92e-05	0.000429324	FAM117B	15	106183404	106280707	+	1779	protein_coding	PF15388:Protein Family FAM117	-
ENSSSCG00000039468	44241.4	42112.8	42439.8	15589.3	21944.6	24893.3	20809.1	42931.3	-1.0448	3.95e-05	0.0004315	SERPINH1	9	9782939	9794484	+	2164	protein_coding	PF00079:Serpin (serine protease inhibitor)	-
ENSSSCG00000035364	2461.09	2799.22	2724.38	1658.53	1150.03	1340.22	1382.93	2661.57	-0.944714	3.95e-05	0.000432091	-	3	17386375	17396837	+	6086	protein_coding	PF00089:Trypsin	-
novel.580	0.971612	0	0	153.702	14.2448	7.9043	58.6171	0.323871	7.32141	3.97e-05	0.000433205	-	12	4999816	5000240	-	425	-	-	-
ENSSSCG00000000131	0	0.97229	1.12998	41.5411	13.2952	29.8607	28.2323	0.700756	5.36491	3.98e-05	0.000434342	ELFN2	5	10427019	10429478	+	2460	protein_coding	PF13855:Leucine rich repeat	-
novel.1029	55.3819	68.0603	61.0189	202.513	133.901	139.643	158.686	61.487	1.36637	4e-05	0.000436279	-	15	137953771	137960720	+	4927	-	-	-
ENSSSCG00000000573	35.9497	7.77832	18.0797	208.744	114.908	90.4604	138.038	20.6025	2.74201	4.04e-05	0.000440659	KCNJ8	5	51695974	51707039	+	5062	protein_coding	PF01007:Inward rectifier potassium channel	-
ENSSSCG00000022634	317.717	346.135	350.294	639.733	613.477	526.075	593.095	338.049	0.810869	4.06e-05	0.000442151	-	2	66480292	66540349	-	4250	protein_coding	PF13912:C2H2-type zinc finger|PF01352:KRAB box	zf-C2H2
ENSSSCG00000011618	1631.34	1404.96	1198.91	4572.64	2845.17	2808.66	3408.82	1411.73	1.2716	4.07e-05	0.000442786	GATA2	13	71984067	71999729	+	6063	protein_coding	PF00320:GATA zinc finger	zf-GATA
ENSSSCG00000009022	357.553	210.987	190.967	36.3485	82.62	77.2865	65.4183	253.169	-1.95052	4.09e-05	0.000445341	MAB21L2	8	78385764	78386843	-	1080	protein_coding	PF03281:Mab-21 protein	-
ENSSSCG00000022240	243.875	162.372	134.468	647.003	490.972	397.85	511.942	180.238	1.5046	4.1e-05	0.000445341	POLA1	X	20756201	21102061	+	6090	protein_coding	PF03104:DNA polymerase family B, exonuclease domain|PF12254:DNA polymerase alpha subunit p180 N terminal|PF00136:DNA polymerase family B|PF08996:DNA Polymerase alpha zinc finger	-
ENSSSCG00000002134	0	0	0	49.8494	8.5469	14.0521	24.1494	0	7.00298	4.12e-05	0.000447349	RNASE10	7	78391475	78394035	-	785	protein_coding	PF00074:Pancreatic ribonuclease	-
ENSSSCG00000032709	51.4955	35.9747	25.9895	231.592	113.009	119.443	154.681	37.8199	2.02761	4.13e-05	0.000448682	ARL4A	9	82225272	82230694	+	4274	protein_coding	PF00025:ADP-ribosylation factor family	-
novel.3082	0	1.94458	3.38994	218.091	19.9428	16.6869	84.9068	1.77817	5.60023	4.26e-05	0.000462649	-	Y	5798472	5804407	+	2632	-	-	-
ENSSSCG00000028186	664.583	883.811	937.883	1609.72	1486.21	1630.04	1575.32	828.759	0.926953	4.28e-05	0.000464569	FBXL19	3	17499070	17517224	-	2049	protein_coding	PF16866:PHD-finger|PF00646:F-box domain	-
ENSSSCG00000004789	111519	154922	144350	5029.59	28850.5	31833.3	21904.5	136930	-2.64414	4.35e-05	0.000471995	THBS1	1	131728784	131746115	-	5814	protein_coding	PF00090:Thrombospondin type 1 domain|PF02412:Thrombospondin type 3 repeat|PF00093:von Willebrand factor type C domain|PF05735:Thrombospondin C-terminal region	-
ENSSSCG00000010429	545.075	639.767	515.271	200.436	317.185	252.938	256.853	566.704	-1.14127	4.36e-05	0.000472232	PRKG1	14	97558535	98793356	-	7295	protein_coding	PF00027:Cyclic nucleotide-binding domain|PF16808:Coiled-coil N-terminus of cGMP-dependent protein kinase|PF00069:Protein kinase domain	-
ENSSSCG00000009748	0	0.97229	0	8.30823	39.8855	39.5215	29.2384	0.324097	6.32124	4.36e-05	0.000472232	RIMBP2	14	24395886	24722235	+	6827	protein_coding	PF07653:Variant SH3 domain|PF14604:Variant SH3 domain	-
ENSSSCG00000035878	51.4955	22.3627	28.2495	245.093	116.808	115.93	159.277	34.0359	2.22371	4.36e-05	0.000472326	FOXD1	2	82607848	82609248	-	1401	protein_coding	PF00250:Forkhead domain	Fork_head
ENSSSCG00000035366	416.822	455.032	394.363	148.51	196.579	235.373	193.487	422.072	-1.12387	4.38e-05	0.000473329	MFHAS1	15	56200396	56295064	+	5591	protein_coding	PF08477:Ras of Complex, Roc, domain of DAPkinase|PF13855:Leucine rich repeat	-
ENSSSCG00000003651	672.356	706.855	724.317	448.644	441.59	450.545	446.926	701.176	-0.649525	4.4e-05	0.000475441	RHBDL2	6	94821350	94864101	-	3625	protein_coding	PF01694:Rhomboid family	-
ENSSSCG00000033176	1106.67	1354.4	1276.88	531.726	702.745	709.631	648.034	1245.98	-0.942666	4.44e-05	0.000479213	SAP30L	16	68695896	68709742	-	5702	protein_coding	PF13866:SAP30 zinc-finger|PF13867:Sin3 binding region of histone deacetylase complex subunit SAP30	-
ENSSSCG00000024288	0	0	0	63.3502	11.3959	8.78256	27.8429	0	7.20829	4.51e-05	0.000486809	STUM	10	14295222	14344735	+	414	protein_coding	PF15795:Ectodermal ciliogenesis protein	-
novel.1774	34.0064	128.342	125.428	352.061	615.376	448.789	472.075	95.9255	2.30016	4.6e-05	0.000496597	-	4	3029499	3043259	+	13761	-	PF08333:Protein of unknown function (DUF1725)	-
ENSSSCG00000007189	30.12	43.753	47.4591	509.917	119.657	147.547	259.04	40.4441	2.67946	4.61e-05	0.000497338	SDCBP2	17	33968086	33989694	+	5253	protein_coding	PF00595:PDZ domain (Also known as DHR or GLGF)	-
ENSSSCG00000003509	11.6593	10.6952	19.2097	138.124	58.8786	49.1823	82.0617	13.8547	2.5709	4.65e-05	0.000501291	SH2D5	6	78953362	78967384	-	4595	protein_coding	-	-
ENSSSCG00000027266	67.0413	35.9747	48.5891	405.026	154.794	154.573	238.131	50.535	2.23529	4.67e-05	0.000503016	PNPLA3	5	5075434	5092631	-	2836	protein_coding	PF01734:Patatin-like phospholipase	-
ENSSSCG00000029334	3.88645	0	0	77.8896	30.389	25.4694	44.5827	1.29548	5.06639	4.68e-05	0.000503642	MYT1L	3	132197357	132295579	+	7784	protein_coding	PF08474:Myelin transcription factor 1|PF01530:Zinc finger, C2HC type	zf-C2HC
ENSSSCG00000033634	226.386	385.027	354.814	1130.96	735.033	730.709	865.566	322.075	1.42627	4.74e-05	0.000509537	ERI1	15	56096806	56160272	-	4357	protein_coding	PF02037:SAP domain|PF00929:Exonuclease	-
ENSSSCG00000013313	230.272	315.022	332.214	523.418	904.072	799.213	742.234	292.503	1.34413	4.77e-05	0.000512369	PRRG4	2	28061601	28081341	-	5307	protein_coding	PF00594:Vitamin K-dependent carboxylation/gamma-carboxyglutamic (GLA) domain	-
ENSSSCG00000022096	0	0.97229	0	22.8476	14.2448	25.4694	20.854	0.324097	5.83207	4.79e-05	0.000514305	POU3F3	3	49800739	49807666	-	1357	protein_coding	PF00157:Pou domain - N-terminal to homeobox domain|PF00046:Homeobox domain	Pou
ENSSSCG00000039557	1.94322	0	1.12998	105.93	10.4462	26.3477	47.5746	1.0244	5.53955	4.86e-05	0.000521192	TRIM54	3	111834184	111863616	-	3933	protein_coding	PF00643:B-box zinc finger	-
ENSSSCG00000034390	20.4039	48.6145	24.8595	57.1191	387.459	363.598	269.392	31.2926	3.1051	4.86e-05	0.000521192	CARD11	3	2145180	2266355	-	4479	protein_coding	PF00619:Caspase recruitment domain	-
ENSSSCG00000017638	128.253	107.924	143.507	23.8861	49.3821	45.6693	39.6458	126.561	-1.66963	4.89e-05	0.000524859	TSPOAP1	12	34581657	34605689	-	5532	protein_coding	PF07653:Variant SH3 domain|PF14604:Variant SH3 domain	-
ENSSSCG00000007572	354.639	169.178	209.046	92.429	69.3248	70.2605	77.3381	244.288	-1.66091	4.93e-05	0.000528585	LFNG	3	1810892	1819422	+	2264	protein_coding	PF02434:Fringe-like	-
ENSSSCG00000008293	448.885	308.216	357.073	86.1978	155.743	158.086	133.342	371.391	-1.47625	4.97e-05	0.000532207	DGUOK	3	69054761	69091343	-	1263	protein_coding	PF01712:Deoxynucleoside kinase	-
novel.3027	20.4039	38.8916	28.2495	158.895	83.5696	94.8516	112.439	29.1816	1.94422	5.01e-05	0.000535871	-	X	13854781	13857199	-	2419	-	-	-
ENSSSCG00000020717	10.6877	1.94458	3.38994	34.2714	54.1303	49.1823	45.8614	5.34075	3.09292	5.01e-05	0.000536246	FAM160A1	8	77328622	77602145	-	6417	protein_coding	PF10257:Retinoic acid induced 16-like protein	-
ENSSSCG00000038633	388.645	343.218	366.113	223.284	193.73	207.268	208.094	365.992	-0.815094	5.03e-05	0.000537815	-	14	113809345	113845713	+	3961	protein_coding	PF16088:BLOC-1-related complex sub-unit 7	-
ENSSSCG00000005127	376.986	350.024	299.445	151.625	179.485	191.46	174.19	342.151	-0.973465	5.04e-05	0.000538896	CAAP1	1	196229391	196276252	+	4860	protein_coding	PF15335:Caspase activity and apoptosis inhibitor 1	-
ENSSSCG00000027568	0	0.97229	0	19.732	16.1441	23.7129	19.863	0.324097	5.76223	5.08e-05	0.000542851	BLK	14	14688908	14745981	+	2987	protein_coding	PF00017:SH2 domain|PF07714:Protein tyrosine kinase|PF00018:SH3 domain	-
ENSSSCG00000004303	580.053	488.089	517.531	321.944	309.588	291.581	307.704	528.558	-0.781082	5.09e-05	0.000542912	RARS2	1	55893480	55982574	-	2646	protein_coding	PF00750:tRNA synthetases class I (R)|PF05746:DALR anticodon binding domain	-
ENSSSCG00000036616	0	0	3.38994	10.3853	83.5696	74.6518	56.2022	1.12998	5.71155	5.09e-05	0.000542912	-	6	44677663	44680117	+	414	protein_coding	PF02038:ATP1G1/PLM/MAT8 family	-
ENSSSCG00000000245	0	0	0	20.7706	84.5193	3.51302	36.2676	0	7.59164	5.11e-05	0.000544504	-	5	17782927	17835092	-	950	protein_coding	PF00038:Intermediate filament protein|PF16208:Keratin type II head	-
ENSSSCG00000001805	333.263	391.833	393.233	820.437	648.614	639.37	702.807	372.776	0.914714	5.11e-05	0.000544504	WHAMM	7	52108869	52140409	-	3114	protein_coding	PF15871:Junction-mediating and -regulatory protein|PF15920:N-terminal of Junction-mediating and WASP homolog-associated	-
ENSSSCG00000033114	0	0	0	5.19264	33.2379	29.8607	22.7638	0	6.92163	5.15e-05	0.000547926	-	AEMK02000528.1	24543	97791	+	6099	protein_coding	PF07686:Immunoglobulin V-set domain	-
ENSSSCG00000017373	0	0	1.12998	24.9247	20.8924	14.9304	20.2491	0.37666	5.78739	5.15e-05	0.000548262	CFAP97D1	12	19330951	19334798	-	495	protein_coding	PF13879:KIAA1430 homologue	-
ENSSSCG00000011298	33.0348	274.186	340.124	1225.46	2112.98	2005.06	1781.17	215.781	3.0457	5.16e-05	0.000548262	CDCP1	13	28257417	28319243	-	5773	protein_coding	-	-
ENSSSCG00000037634	15.5458	0	0	251.324	168.089	170.382	196.598	5.18193	5.2344	5.16e-05	0.000548551	FOXA1	7	62471228	62479220	+	5686	protein_coding	PF08430:Forkhead N-terminal region|PF00250:Forkhead domain|PF09354:HNF3 C-terminal domain	Fork_head
ENSSSCG00000013754	116.593	130.287	161.587	243.016	513.763	543.64	433.473	136.156	1.67204	5.18e-05	0.000549622	CACNA1A	2	65593911	65870456	+	7825	protein_coding	PF08763:Voltage gated calcium channel IQ domain|PF00520:Ion transport protein|PF16905:Voltage-dependent L-type calcium channel, IQ-associated	-
ENSSSCG00000031201	2645.7	594.069	499.451	248.208	117.757	135.251	167.072	1246.41	-2.89977	5.19e-05	0.000551247	LMOD1	10	24164792	24193875	-	3210	protein_coding	PF03250:Tropomodulin|PF02205:WH2 motif	-
ENSSSCG00000036093	5.82967	0	1.12998	63.3502	29.4393	36.8867	43.2254	2.31988	4.20217	5.23e-05	0.000554588	HIST1H4B	7	20721470	20721781	+	312	protein_coding	PF15511:Centromere kinetochore component CENP-T histone fold	-
ENSSSCG00000038657	1132.9	1288.28	1301.74	805.898	724.587	770.23	766.905	1240.97	-0.694332	5.25e-05	0.000556176	-	6	164830750	164858740	+	3733	protein_coding	PF06644:ATP11 protein	-
novel.880	0	0	0	112.161	6.64759	7.9043	42.2376	0	7.81034	5.26e-05	0.000557248	-	14	1606840	1607426	-	587	-	-	-
ENSSSCG00000039568	730.653	330.579	302.834	2052.13	1348.51	1402.57	1601.07	454.689	1.81563	5.34e-05	0.000565721	SNAI2	4	79264878	79271802	+	6006	protein_coding	PF00096:Zinc finger, C2H2 type	zf-C2H2
ENSSSCG00000033352	4.85806	6.80603	9.03984	17.655	94.0158	92.2169	67.9626	6.90131	3.30751	5.35e-05	0.000566413	FAM163A	9	121455359	121460724	+	4941	protein_coding	PF15069:FAM163 family	-
ENSSSCG00000015963	1695.46	1262.03	1380.83	768.511	852.79	755.3	792.2	1446.11	-0.868325	5.38e-05	0.000568576	OLA1	15	80081982	80252347	-	1188	protein_coding	PF06071:Protein of unknown function (DUF933)|PF01926:50S ribosome-binding GTPase	-
ENSSSCG00000017268	1085.29	1445.79	1250.89	2041.75	2736.91	2702.39	2493.68	1260.66	0.98419	5.4e-05	0.000570985	PRKCA	12	12882382	13268605	+	8344	protein_coding	PF00168:C2 domain|PF00130:Phorbol esters/diacylglycerol binding domain (C1 domain)|PF00069:Protein kinase domain	-
ENSSSCG00000010261	2513.56	2041.81	2082.55	4495.79	3966.71	3518.29	3993.6	2212.64	0.851782	5.44e-05	0.000574749	PPA1	14	73132682	73168144	-	1437	protein_coding	PF00719:Inorganic pyrophosphatase	-
novel.377	36.9213	49.5868	41.8092	135.009	94.0158	108.904	112.643	42.7724	1.39551	5.46e-05	0.000576114	-	10	65140351	65145925	-	2328	-	-	-
ENSSSCG00000029331	6663.32	7247.45	6761.8	1846.5	3263.01	3443.64	2851.05	6890.85	-1.27308	5.47e-05	0.000577277	PALLD	14	20680282	21020259	-	4444	protein_coding	PF07679:Immunoglobulin I-set domain	-
ENSSSCG00000028804	7.7729	3.88916	4.51992	104.891	31.3386	28.1042	54.7781	5.39399	3.33777	5.53e-05	0.000583303	CCDC181	4	81560935	81593922	+	2080	protein_coding	-	-
ENSSSCG00000001132	0.971612	0.97229	0	34.2714	21.8421	15.8086	23.974	0.647967	5.15115	5.55e-05	0.000584352	BTN1A1	7	20977223	20987783	+	5547	protein_coding	PF00622:SPRY domain|PF07686:Immunoglobulin V-set domain|PF13765:SPRY-associated domain	-
novel.803	0	0	0	152.664	11.3959	2.63477	55.5648	0	8.20638	5.58e-05	0.000587203	-	14	23606190	23607783	+	1594	-	-	-
ENSSSCG00000003531	1664.37	1831.79	1848.65	3865.4	3043.64	2839.4	3249.48	1781.6	0.866966	5.58e-05	0.000587741	KDM1A	6	80903358	80973632	+	4891	protein_coding	PF04433:SWIRM domain|PF01593:Flavin containing amine oxidoreductase	-
novel.308	5.82967	7.77832	4.51992	268.979	31.3386	25.4694	108.596	6.04264	4.16277	5.61e-05	0.000590002	-	10	19286275	19293659	+	1729	-	-	-
ENSSSCG00000040650	7.7729	14.5843	10.1698	38.4255	67.4255	46.5476	50.7995	10.8424	2.22732	5.62e-05	0.000591085	-	9	131939947	132334772	+	3740	protein_coding	PF00520:Ion transport protein|PF13426:PAS domain|PF00027:Cyclic nucleotide-binding domain	-
ENSSSCG00000020846	12881.6	5934.86	5686.06	2549.59	2546.03	2862.24	2652.62	8167.52	-1.62249	5.64e-05	0.000592596	SCARA3	14	11367438	11403169	+	3418	protein_coding	PF01391:Collagen triple helix repeat (20 copies)	-
ENSSSCG00000011042	4062.31	3005.35	3220.44	1917.12	1903.11	1962.02	1927.42	3429.37	-0.831303	5.65e-05	0.000592596	RSU1	10	45079007	45289430	+	1622	protein_coding	PF13855:Leucine rich repeat|PF12799:Leucine Rich repeats (2 copies)	-
novel.774	97.1612	75.8386	76.8386	160.972	185.183	182.677	176.277	83.2795	1.08112	5.65e-05	0.000592596	-	13	202176486	202301514	-	843	-	-	-
ENSSSCG00000038949	166.146	82.6446	80.2285	34.2714	23.7414	27.2259	28.4129	109.673	-1.95175	5.65e-05	0.000592596	NALCN	11	69707329	70023515	-	10854	protein_coding	PF00520:Ion transport protein	-
ENSSSCG00000003091	1176.62	1199.81	1233.94	1785.23	1746.42	1754.76	1762.13	1203.46	0.550228	5.79e-05	0.000607195	IRF2BP1	6	52197111	52198865	-	1755	protein_coding	PF11261:Interferon regulatory factor 2-binding protein zinc finger	-
ENSSSCG00000017773	2620.44	3713.17	3518.76	5708.79	6589.66	6373.5	6223.98	3284.12	0.922392	5.8e-05	0.000607201	SUPT6H	12	44906847	44940742	+	6240	protein_coding	PF00575:S1 RNA binding domain|PF14641:Helix-turn-helix DNA-binding domain of SPT6|PF14633:SH2 domain|PF14639:Holliday-junction resolvase-like of SPT6|PF14878:Death-like domain of SPT6|PF14635:Helix-hairpin-helix motif	-
ENSSSCG00000009720	127.281	181.818	183.057	7.2697	40.8352	35.1302	27.745	164.052	-2.55891	5.82e-05	0.000609156	DDX60	14	21082581	21163559	+	6742	protein_coding	PF00270:DEAD/DEAH box helicase|PF00271:Helicase conserved C-terminal domain	-
ENSSSCG00000028522	308.973	128.342	158.197	1339.7	612.527	594.579	848.936	198.504	2.09588	5.84e-05	0.000611241	KRT10	12	21641301	21645113	+	1749	protein_coding	PF00038:Intermediate filament protein	-
ENSSSCG00000001559	1.94322	0.97229	0	33.2329	22.7917	15.8086	23.9444	0.971838	4.56974	5.85e-05	0.000611325	PNPLA1	7	31988396	32025245	+	1401	protein_coding	PF01734:Patatin-like phospholipase	-
ENSSSCG00000033527	3669.78	3702.48	3463.39	2036.55	2394.08	2388.86	2273.16	3611.88	-0.667957	5.88e-05	0.000613995	ITFG1	6	37193632	37432889	+	5402	protein_coding	PF13517:Repeat domain in Vibrio, Colwellia, Bradyrhizobium and Shewanella	-
ENSSSCG00000021843	27.2051	31.1133	21.4696	363.485	87.3683	92.2169	181.023	26.596	2.76435	5.89e-05	0.000614649	SYT5	6	59381642	59415899	-	6161	protein_coding	PF00102:Protein-tyrosine phosphatase|PF00041:Fibronectin type III domain	-
ENSSSCG00000031219	108.821	102.09	109.608	942.984	315.285	265.233	507.834	106.84	2.24852	5.97e-05	0.000622757	NAPB	17	30361136	30396105	-	3851	protein_coding	PF14938:Soluble NSF attachment protein, SNAP	-
ENSSSCG00000011178	4.85806	1.94458	0	34.2714	26.5903	28.9824	29.9481	2.26755	3.68395	5.97e-05	0.000622801	CPNE4	13	367807	963755	+	2695	protein_coding	PF00168:C2 domain|PF07002:Copine	-
ENSSSCG00000031488	1034.77	997.569	970.652	2272.3	1629.61	1714.36	1872.09	1001	0.902971	6e-05	0.000625385	ARHGAP17	AEMK02000510.1	357435	465583	+	3684	protein_coding	PF00620:RhoGAP domain|PF03114:BAR domain	-
ENSSSCG00000032468	3016.86	2610.6	2580.87	9800.59	5731.17	5171.17	6900.98	2736.11	1.33461	6e-05	0.000625385	RAB21	5	35757278	35790377	+	5775	protein_coding	PF00071:Ras family	-
ENSSSCG00000009245	10.6877	3.88916	18.0797	39.4641	93.0662	112.417	81.649	10.8855	2.91916	6.01e-05	0.000625841	SCD5	8	135507176	135635371	+	7987	protein_coding	PF00487:Fatty acid desaturase	-
ENSSSCG00000001527	2842.94	3831.79	3891.65	5946.61	7467.14	6931.2	6781.65	3522.13	0.945268	6.02e-05	0.000626777	ILRUN	7	30561754	30667184	-	4202	protein_coding	PF16158:Ig-like domain from next to BRCA1 gene	-
ENSSSCG00000031221	0	0	0	41.5411	16.1441	7.02605	21.5704	0	6.83965	6.08e-05	0.000632883	FEZF1	18	24879031	24884917	+	5000	protein_coding	-	zf-C2H2
ENSSSCG00000016535	45246	39299	38150.4	5620.51	14882	15625.9	12042.8	40898.5	-1.76385	6.13e-05	0.000636902	CALD1	18	14267959	14478503	-	6476	protein_coding	PF02029:Caldesmon	-
ENSSSCG00000006836	0.971612	0.97229	0	84.1208	14.2448	15.8086	38.0581	0.647967	5.82631	6.13e-05	0.000636902	KIAA1324	4	110881766	110954063	-	6046	protein_coding	-	-
ENSSSCG00000017378	798.665	1289.26	1139.02	2137.29	2343.75	2221.11	2234.05	1075.65	1.05456	6.16e-05	0.000639131	-	12	19551988	19582090	-	3627	protein_coding	PF00271:Helicase conserved C-terminal domain|PF07717:Oligonucleotide/oligosaccharide-binding (OB)-fold|PF04408:Helicase associated domain (HA2)|PF00575:S1 RNA binding domain	-
ENSSSCG00000031764	115.622	119.592	133.338	38.4255	55.08	57.0866	50.1974	122.85	-1.28681	6.19e-05	0.000642225	VMAC	2	73123203	73130027	-	5408	protein_coding	-	-
ENSSSCG00000003399	0.971612	0.97229	0	117.354	16.1441	10.5391	48.0123	0.647967	6.16539	6.21e-05	0.000644127	RBP7	6	70313309	70326455	+	612	protein_coding	PF00061:Lipocalin / cytosolic fatty-acid binding protein family	-
novel.2794	0	0	0	128.777	10.4462	3.51302	47.5789	0	7.98233	6.32e-05	0.000655445	-	9	133404998	133405390	+	393	-	-	-
novel.1215	0.971612	0	0	49.8494	13.2952	15.8086	26.3177	0.323871	6.16474	6.38e-05	0.000661276	-	17	29286406	29290664	+	1092	-	-	-
ENSSSCG00000000717	14.5742	103.063	76.8386	381.14	407.402	409.267	399.27	64.8252	2.62345	6.42e-05	0.000664808	KCNA6	5	65625585	65659219	-	5144	protein_coding	PF00520:Ion transport protein|PF02214:BTB/POZ domain	-
ENSSSCG00000003644	2311.47	1539.13	1675.76	830.823	883.179	992.429	902.144	1842.12	-1.02986	6.43e-05	0.00066532	FHL3	6	93980635	93988573	-	1773	protein_coding	PF00412:LIM domain	-
ENSSSCG00000023228	922.06	1624.7	1540.16	3243.32	2964.82	3130.98	3113.04	1362.31	1.19238	6.43e-05	0.000665367	NUMBL	6	48888931	48918306	-	4150	protein_coding	PF06311:NUMB domain|PF00640:Phosphotyrosine interaction domain (PTB/PID)	-
ENSSSCG00000014843	0	3.88916	9.03984	139.163	42.7345	45.6693	75.8555	4.30966	4.15847	6.47e-05	0.000668286	CHRDL2	9	9017413	9053160	-	1981	protein_coding	PF00093:von Willebrand factor type C domain	-
ENSSSCG00000017874	41.7793	14.5843	14.6897	283.518	114.908	87.8256	162.084	23.6845	2.7705	6.51e-05	0.000672322	ATP2A3	12	49980493	50025204	-	6831	protein_coding	PF00689:Cation transporting ATPase, C-terminus|PF00690:Cation transporter/ATPase, N-terminus|PF00702:haloacid dehalogenase-like hydrolase|PF00122:E1-E2 ATPase	-
ENSSSCG00000027119	177.805	109.869	105.088	811.091	360.869	335.494	502.484	130.921	1.93927	6.55e-05	0.000675244	SELRC1	6	159511862	159528981	+	1697	protein_coding	-	-
ENSSSCG00000012551	0.971612	2.91687	2.25996	28.0403	18.9931	21.9564	22.9966	2.04948	3.49146	6.55e-05	0.000675244	RNF128	X	87112069	87211596	+	3536	protein_coding	PF02225:PA domain|PF13639:Ring finger domain	-
ENSSSCG00000001589	0	0	0	1.03853	56.0296	77.2865	44.7849	0	7.89701	6.55e-05	0.000675244	GLP1R	7	34497759	34534612	+	1688	protein_coding	PF02793:Hormone receptor domain|PF00002:7 transmembrane receptor (Secretin family)	-
ENSSSCG00000017053	29.1484	40.8362	36.1593	5.19264	7.59724	8.78256	7.19081	35.3813	-2.28927	6.56e-05	0.000676434	NIPAL4	16	65815295	65829299	-	3226	protein_coding	PF05653:Magnesium transporter NIPA	-
ENSSSCG00000007515	0	0.97229	1.12998	13.5009	32.2883	26.3477	24.0456	0.700756	5.13718	6.64e-05	0.000683972	APCDD1L	17	58659214	58671415	-	1455	protein_coding	PF14921:Adenomatosis polyposis coli down-regulated 1	-
ENSSSCG00000033319	0	0	0	7.2697	26.5903	19.3216	17.7272	0	6.56079	6.69e-05	0.000688301	USP29	6	61516685	61519361	+	2616	protein_coding	PF16674:N-terminal of ubiquitin carboxyl-terminal hydrolase 37|PF00443:Ubiquitin carboxyl-terminal hydrolase	-
ENSSSCG00000034821	199.181	670.88	655.388	1313.74	3214.58	3107.27	2545.2	508.483	2.32373	6.72e-05	0.000691494	ARMCX4	X	83092690	83103834	+	8967	protein_coding	PF04826:Armadillo-like	-
ENSSSCG00000014139	662.64	602.82	703.977	279.364	394.107	350.424	341.298	656.479	-0.942888	6.74e-05	0.000692744	ARSK	2	102164091	102209755	+	2097	protein_coding	PF00884:Sulfatase	-
ENSSSCG00000012095	0	0	0	3.11558	44.6338	36.0085	27.9193	0	7.21569	6.82e-05	0.00070023	OBP	X	2012066	2019074	+	522	protein_coding	PF00061:Lipocalin / cytosolic fatty-acid binding protein family	-
ENSSSCG00000032367	8492.86	12370.4	13155.2	1243.12	3591.6	3927.56	2920.76	11339.5	-1.95687	6.89e-05	0.000707534	CEBPD	4	79872421	79873989	+	1295	protein_coding	PF07716:Basic region leucine zipper	TF_bZIP
ENSSSCG00000005094	177.805	194.458	178.537	68.5429	93.0662	95.7299	85.7796	183.6	-1.09554	6.92e-05	0.000710306	TMEM30B	1	190170034	190171095	-	1062	protein_coding	PF03381:LEM3 (ligand-effect modulator 3) family / CDC50 family	-
ENSSSCG00000022089	0	0	0	8.30823	22.7917	17.5651	16.2217	0	6.43272	6.93e-05	0.000710306	ADGRF4	7	42403964	42430700	+	4110	protein_coding	PF01825:GPCR proteolysis site, GPS, motif|PF00002:7 transmembrane receptor (Secretin family)	-
ENSSSCG00000040433	337.15	404.473	451.992	689.583	734.083	712.266	711.977	397.871	0.840382	6.93e-05	0.000710771	-	6	57353640	57378192	-	7074	protein_coding	PF01352:KRAB box|PF00096:Zinc finger, C2H2 type	zf-C2H2
ENSSSCG00000034510	592.684	556.15	560.47	904.558	849.941	871.23	875.243	569.768	0.619082	6.98e-05	0.000715321	ORAI1	14	31011896	31028223	-	1563	protein_coding	PF07856:Mediator of CRAC channel activity	-
ENSSSCG00000003705	230.272	190.569	180.797	52.9649	86.4186	93.0951	77.4929	200.546	-1.36931	7.03e-05	0.000719663	CABLES1	6	108115886	108227744	+	3742	protein_coding	PF00134:Cyclin, N-terminal domain	-
ENSSSCG00000021440	815.183	424.891	492.671	238.861	205.125	223.955	222.647	577.581	-1.37564	7.07e-05	0.000723665	GPSM2	4	111102396	111165907	-	3173	protein_coding	PF02188:GoLoco motif|PF13424:Tetratricopeptide repeat	-
novel.825	28.1768	9.7229	13.5598	191.089	76.9221	65.8692	111.293	17.1531	2.69391	7.15e-05	0.000730837	-	14	50082339	50083456	+	1118	-	-	-
ENSSSCG00000012306	0	0	1.12998	19.732	21.8421	14.9304	18.8348	0.37666	5.68384	7.15e-05	0.000730837	AKAP4	X	43885780	43895777	-	2601	protein_coding	PF05716:A-kinase anchor protein 110 kDa (AKAP 110)	-
ENSSSCG00000005672	10812.1	10633	10471.5	4761.65	6305.71	6636.1	5901.15	10638.9	-0.850214	7.18e-05	0.000733123	PTPA	1	269400717	269431814	+	6311	protein_coding	PF03095:Phosphotyrosyl phosphate activator (PTPA) protein	-
novel.350	0	0	0	50.8879	9.49655	9.66082	23.3484	0	6.95407	7.26e-05	0.000740702	-	10	8248292	8252741	-	586	-	-	-
ENSSSCG00000005058	170.032	200.292	189.837	310.52	594.484	531.345	478.783	186.72	1.35905	7.27e-05	0.000742151	ATG14	1	184686443	184743753	-	4761	protein_coding	-	-
ENSSSCG00000017563	1.94322	11.6675	14.6897	172.396	69.3248	46.5476	96.0894	9.43348	3.35531	7.35e-05	0.000749343	MYCBPAP	12	26791667	26811544	+	3603	protein_coding	PF14646:MYCBP-associated protein family	-
ENSSSCG00000008140	186.55	524.064	440.692	789.281	2580.21	2496.88	1955.46	383.769	2.34938	7.37e-05	0.000751153	SLC5A7	3	47997286	48023049	-	2870	protein_coding	PF00474:Sodium:solute symporter family	-
ENSSSCG00000003861	298.285	83.6169	107.348	2178.83	641.017	613.023	1144.29	163.083	2.8102	7.39e-05	0.000752679	ORC1	6	159819297	159852307	+	3386	protein_coding	PF00004:ATPase family associated with various cellular activities (AAA)|PF01426:BAH domain|PF09079:CDC6, C terminal winged helix domain	-
novel.2374	223.471	277.103	254.245	415.411	667.607	580.527	554.515	251.606	1.14049	7.43e-05	0.000756114	-	7	2503555	2515494	+	8008	-	-	-
ENSSSCG00000024396	1337.91	545.455	533.35	227.438	240.263	228.347	232.016	805.572	-1.796	7.44e-05	0.00075685	NOVA1	7	72805630	72961258	+	7668	protein_coding	PF00013:KH domain	-
novel.1562	3.88645	0	0	234.707	21.8421	18.4434	91.6643	1.29548	6.11721	7.48e-05	0.000760667	-	2	89016673	89017107	-	435	-	-	-
ENSSSCG00000012878	517.869	531.843	515.271	1265.97	858.488	938.856	1021.1	521.661	0.968605	7.49e-05	0.000761202	IGHMBP2	2	4171793	4194465	-	2826	protein_coding	PF01428:AN1-like Zinc finger|PF13087:AAA domain|PF13086:AAA domain|PF01424:R3H domain	-
novel.1382	0.971612	0	0	143.317	6.64759	11.4173	53.7939	0.323871	7.19752	7.52e-05	0.000763354	-	2	17081741	17082840	+	1100	-	-	-
ENSSSCG00000000838	973.556	1291.2	1239.59	571.191	694.198	625.318	630.236	1168.11	-0.889947	7.53e-05	0.000764022	SLC41A2	5	79594004	79719276	+	3284	protein_coding	PF01769:Divalent cation transporter	-
ENSSSCG00000031858	0	0	0	11.4238	12.3455	20.1999	14.6564	0	6.28653	7.54e-05	0.000764873	KCNJ10	4	90422028	90457406	+	5266	protein_coding	PF01007:Inward rectifier potassium channel	-
ENSSSCG00000011793	1.94322	0	0	37.387	19.9428	19.3216	25.5505	0.647742	5.24624	7.59e-05	0.000769446	LIPH	13	123371860	123419494	-	3203	protein_coding	PF00151:Lipase	-
novel.2279	3.88645	10.6952	6.77988	83.0823	37.9862	32.4955	51.188	7.1205	2.84217	7.61e-05	0.000771438	-	6	2817259	2820840	-	3582	-	-	-
ENSSSCG00000005946	479.005	1316.48	1381.96	3578.77	3601.09	3659.69	3613.18	1059.15	1.77052	7.64e-05	0.000773274	CCN4	4	8079755	8111155	-	2932	protein_coding	PF00093:von Willebrand factor type C domain|PF00219:Insulin-like growth factor binding protein	-
ENSSSCG00000004324	386.702	326.689	378.543	214.975	144.348	158.086	172.47	363.978	-1.07876	7.66e-05	0.000775646	LYRM2	1	57651684	57654886	-	1116	protein_coding	-	-
ENSSSCG00000005057	113.679	85.5615	93.7883	290.788	204.176	197.608	230.857	97.6761	1.23947	7.68e-05	0.000776705	FBXO34	1	184599095	184689938	+	4162	protein_coding	-	-
novel.182	0	0	1.12998	52.9649	14.2448	13.1738	26.7945	0.37666	6.19052	7.68e-05	0.000776794	-	1	272369131	272372333	+	2296	-	-	-
ENSSSCG00000017713	122.423	166.262	146.897	349.984	305.789	259.964	305.246	145.194	1.07138	7.79e-05	0.000787131	PEX12	12	39932527	39940708	+	6431	protein_coding	PF04757:Pex2 / Pex12 amino terminal region	-
ENSSSCG00000016810	2.91484	6.80603	7.90986	34.2714	33.2379	31.6172	33.0422	5.87691	2.50298	7.83e-05	0.000790503	PDZD2	16	18237333	18352854	+	8205	protein_coding	PF00595:PDZ domain (Also known as DHR or GLGF)	-
ENSSSCG00000027628	126.31	92.3675	71.1887	845.362	300.091	250.303	465.252	96.6219	2.26626	7.84e-05	0.000790503	IL6R	4	95322434	95381338	-	5619	protein_coding	PF09240:Interleukin-6 receptor alpha chain, binding	-
ENSSSCG00000037622	47.609	25.2795	24.8595	111.123	96.8648	100.121	102.703	32.5827	1.65194	7.84e-05	0.000790503	FNDC10	6	63764815	63765483	-	669	protein_coding	-	-
ENSSSCG00000017991	282.739	150.705	187.577	618.963	463.432	503.241	528.545	207.007	1.35174	7.84e-05	0.000790503	PIK3R5	12	53979207	54054533	-	4783	protein_coding	PF10486:Phosphoinositide 3-kinase gamma adapter protein p101 subunit	-
ENSSSCG00000010829	270.108	258.629	225.996	123.585	132.952	144.912	133.816	251.578	-0.910436	7.86e-05	0.000791473	-	10	10190880	10216175	+	2850	protein_coding	PF03476:MOSC N-terminal beta barrel domain|PF03473:MOSC domain	-
ENSSSCG00000037001	17.489	8.75061	9.03984	106.968	46.5331	47.4258	66.9758	11.7598	2.50314	7.88e-05	0.000793425	PPM1N	6	51866154	51868090	+	1215	protein_coding	PF07830:Protein serine/threonine phosphatase 2C, C-terminal domain|PF00481:Protein phosphatase 2C	-
ENSSSCG00000040035	0	0	0	4.15411	28.4897	36.8867	23.1768	0	6.94778	7.88e-05	0.000793425	-	2	711596	719372	+	2892	protein_coding	PF08742:C8 domain|PF00007:Cystine-knot domain|PF00094:von Willebrand factor type D domain	-
ENSSSCG00000007146	63.1548	62.2265	53.109	7.2697	19.9428	15.8086	14.3404	59.4968	-2.04588	7.92e-05	0.00079703	SIGLEC1	17	31993886	32024790	+	11047	protein_coding	PF07686:Immunoglobulin V-set domain|PF07679:Immunoglobulin I-set domain|PF08205:CD80-like C2-set immunoglobulin domain|PF13895:Immunoglobulin domain	-
ENSSSCG00000016832	0	0.97229	0	9.34675	32.2883	27.2259	22.9537	0.324097	5.97218	7.98e-05	0.000802166	IL7R	16	21300141	21330156	+	1996	protein_coding	PF00041:Fibronectin type III domain	-
ENSSSCG00000016618	107.849	93.3398	122.038	191.089	239.313	245.912	225.438	107.742	1.06767	8.06e-05	0.000809791	CPED1	18	25654451	25937923	-	7644	protein_coding	-	-
ENSSSCG00000012349	10.6877	3.88916	7.90986	73.7355	35.1372	36.0085	48.2937	7.49558	2.68673	8.08e-05	0.000811103	USP51	X	48048223	48050355	-	2133	protein_coding	PF00443:Ubiquitin carboxyl-terminal hydrolase|PF02148:Zn-finger in ubiquitin-hydrolases and other protein	-
ENSSSCG00000002743	3101.39	2421.97	2510.81	1559.87	1610.61	1587.89	1586.12	2678.06	-0.755732	8.08e-05	0.000811103	-	6	14868903	14913143	+	5485	protein_coding	PF03398:Regulator of Vps4 activity in the MVB pathway	-
ENSSSCG00000012996	135.054	20.4181	33.8994	600.269	373.214	379.407	450.963	63.1239	2.83516	8.28e-05	0.000829931	CDC42EP2	2	6897499	6903600	-	1607	protein_coding	PF00786:P21-Rho-binding domain|PF14957:Cdc42 effector	-
ENSSSCG00000017165	1129.99	1193	1115.29	2639.94	1871.77	1943.58	2151.76	1146.09	0.908592	8.28e-05	0.000829931	-	12	3309141	3348531	+	6002	protein_coding	PF00443:Ubiquitin carboxyl-terminal hydrolase	-
ENSSSCG00000037029	426.538	573.651	436.172	1443.55	901.223	968.716	1104.5	478.787	1.2055	8.42e-05	0.000843798	CSRNP2	AEMK02000258.1	305114	312679	+	1584	protein_coding	PF16019:Cysteine/serine-rich nuclear protein N-terminus	CSRNP
ENSSSCG00000024385	492.607	285.853	272.325	121.508	149.096	128.225	132.943	350.262	-1.39798	8.44e-05	0.000845053	RNASEH2B	11	16829673	16970802	-	3224	protein_coding	PF09468:Ydr279p protein family (RNase H2 complex component)	-
novel.1586	129.224	97.229	84.7485	212.898	222.219	258.207	231.108	103.734	1.15417	8.46e-05	0.000846545	-	3	3547538	3553215	+	1917	-	-	-
ENSSSCG00000032215	1.94322	2.91687	0	55.042	26.5903	14.9304	32.1876	1.62003	4.27143	8.47e-05	0.000847218	FOXD3	6	149154033	149155478	-	1446	protein_coding	PF00250:Forkhead domain	Fork_head
ENSSSCG00000020744	1333.05	1188.14	1094.95	751.894	710.342	758.813	740.35	1205.38	-0.703451	8.49e-05	0.000848242	DUSP3	12	19336303	19349734	+	4184	protein_coding	PF00782:Dual specificity phosphatase, catalytic domain	-
ENSSSCG00000035785	0	0	0	12.4623	13.2952	14.9304	13.5626	0	6.17347	8.52e-05	0.000850955	-	6	61308456	61489219	+	1749	lincRNA	-	-
ENSSSCG00000010148	60.24	141.954	144.637	637.656	351.372	329.346	439.458	115.611	1.92702	8.55e-05	0.000853817	ERO1B	14	55057059	55122171	+	1945	protein_coding	PF04137:Endoplasmic Reticulum Oxidoreductin 1 (ERO1)	-
ENSSSCG00000035615	673.327	451.142	465.552	206.667	247.86	269.625	241.384	530.007	-1.13429	8.58e-05	0.000856528	GSTK1	18	6988884	6999127	-	5722	protein_coding	PF01323:DSBA-like thioredoxin domain	-
ENSSSCG00000021731	1187.31	1245.5	1073.48	571.191	748.328	669.231	662.917	1168.76	-0.817959	8.62e-05	0.000859903	WWC2	15	44615713	44802789	+	6824	protein_coding	-	-
novel.602	166.146	59.3097	45.1992	648.042	339.027	379.407	455.492	90.2182	2.3341	8.64e-05	0.000860915	-	12	32888161	32891318	-	2841	-	-	-
ENSSSCG00000017087	2219.16	1048.13	1100.6	529.649	526.109	487.432	514.397	1455.96	-1.5012	8.67e-05	0.000863923	GM2A	16	71740319	71754975	-	3967	protein_coding	PF02221:ML domain	-
ENSSSCG00000033695	4096.32	2765.19	2823.82	1246.23	1615.36	1666.05	1509.22	3228.44	-1.09696	8.68e-05	0.000864628	KCTD15	6	43527286	43544254	+	3496	protein_coding	PF02214:BTB/POZ domain	-
ENSSSCG00000038329	872.508	850.754	968.392	593	551.75	524.319	556.356	897.218	-0.689527	8.77e-05	0.000872488	PIGK	6	136057959	136176334	+	2577	protein_coding	PF01650:Peptidase C13 family	-
ENSSSCG00000017194	281.768	130.287	131.078	2267.11	546.052	584.918	1132.69	181.044	2.64483	8.8e-05	0.000874887	-	12	5430943	5451140	-	924	protein_coding	PF15490:Telomere-capping, CST complex subunit	-
ENSSSCG00000001910	3841.76	8498.78	7796.86	1440.44	2300.06	2623.35	2121.28	6712.47	-1.66181	8.83e-05	0.000877116	ISLR	7	59349680	59352843	-	2336	protein_coding	PF13855:Leucine rich repeat|PF07679:Immunoglobulin I-set domain	-
novel.1736	17.489	14.5843	18.0797	118.392	58.8786	48.3041	75.1916	16.7177	2.16818	8.83e-05	0.000877116	-	3	49592298	49595205	-	2569	-	-	-
ENSSSCG00000040731	1006.59	597.958	569.51	307.404	305.789	291.581	301.591	724.686	-1.26515	8.84e-05	0.000877478	TMEM65	4	15263333	15385307	+	4070	protein_coding	PF10507:Transmembrane protein 65	-
ENSSSCG00000002768	171.975	38.8916	45.1992	1499.63	396.956	357.45	751.347	85.3554	3.13684	8.88e-05	0.000881564	CENPT	6	28446687	28456130	-	3576	protein_coding	PF16171:Centromere kinetochore component CENP-T N-terminus|PF15511:Centromere kinetochore component CENP-T histone fold	-
ENSSSCG00000009945	394.475	276.13	254.245	690.621	676.154	588.431	651.736	308.283	1.07908	8.95e-05	0.000887359	FICD	14	42258864	42266841	-	5612	protein_coding	PF02661:Fic/DOC family	-
ENSSSCG00000008721	0	1.94458	3.38994	20.7706	29.4393	23.7129	24.6409	1.77817	3.83365	9.04e-05	0.000896396	ABLIM2	8	2916763	3056582	+	5520	protein_coding	PF02209:Villin headpiece domain|PF00412:LIM domain|PF16182:Putative adherens-junction anchoring region of AbLIM	-
ENSSSCG00000003187	10209.7	9508.02	9786.75	6715.12	6277.22	6997.94	6663.43	9834.83	-0.561623	9.06e-05	0.000897809	FCGRT	6	54581133	54600340	+	3555	protein_coding	PF00129:Class I Histocompatibility antigen, domains alpha 1 and 2|PF07654:Immunoglobulin C1-set domain	-
ENSSSCG00000021959	0	0	0	73.7355	7.59724	7.9043	29.7457	0	7.30392	9.13e-05	0.000903578	SYCN	6	47932220	47932708	-	489	protein_coding	PF15138:Syncollin	-
ENSSSCG00000006193	4706.49	5430.24	5391.13	2660.71	3287.71	3251.3	3066.57	5175.95	-0.755081	9.13e-05	0.000903578	TRAM1	4	64768372	64836126	+	6016	protein_coding	PF03798:TLC domain|PF08390:TRAM1-like protein	-
novel.2021	4.85806	2.91687	3.38994	22.8476	22.7917	34.252	26.6304	3.72162	2.83778	9.17e-05	0.000906991	-	5	78193228	78197537	+	2270	-	-	-
ENSSSCG00000006318	507.182	425.863	448.602	202.513	258.306	268.746	243.188	460.549	-0.920309	9.22e-05	0.00091107	TADA1	4	84174470	84187553	+	4936	protein_coding	PF12767:Transcriptional regulator of RNA polII, SAGA, subunit	-
ENSSSCG00000014062	239.988	296.548	276.845	824.591	526.109	512.023	620.908	271.127	1.19501	9.26e-05	0.000914525	SIMC1	2	81539714	81613702	-	3606	protein_coding	-	-
ENSSSCG00000016091	334.235	259.601	265.545	140.201	139.599	160.721	146.84	286.46	-0.963764	9.27e-05	0.000914663	-	15	104071283	104099195	-	2447	protein_coding	PF02214:BTB/POZ domain	-
ENSSSCG00000039909	8.74451	3.88916	4.51992	52.9649	38.9359	23.7129	38.5379	5.71786	2.74367	9.29e-05	0.000916197	ICAM2	12	14966077	14997437	+	8791	protein_coding	PF03921:Intercellular adhesion molecule (ICAM), N-terminal domain	-
ENSSSCG00000030182	171.004	226.544	175.147	472.53	361.819	357.45	397.266	190.898	1.05614	9.34e-05	0.000920813	DEDD2	6	49711723	49726996	+	942	protein_coding	PF01335:Death effector domain	-
ENSSSCG00000005781	0	0	0	17.655	12.3455	11.4173	13.8059	0	6.19697	9.38e-05	0.000924507	TARSL2	1	145302276	145357760	+	3868	protein_coding	PF00587:tRNA synthetase class II core domain (G, H, P, S and T)|PF03129:Anticodon binding domain|PF07973:Threonyl and Alanyl tRNA synthetase second additional domain	-
ENSSSCG00000006126	1353.46	1578.03	1661.07	390.487	734.083	726.318	616.963	1530.85	-1.31059	9.4e-05	0.000925885	DECR1	4	46730461	46768331	-	4143	protein_coding	PF13561:Enoyl-(Acyl carrier protein) reductase	-
novel.1775	1.94322	0.97229	1.12998	92.429	12.3455	14.9304	39.9016	1.3485	4.87845	9.41e-05	0.000926041	-	4	3052718	3062262	+	1677	-	-	-
ENSSSCG00000000580	597.542	535.732	536.74	340.637	348.523	352.181	347.114	556.671	-0.681478	9.49e-05	0.000933592	RECQL	5	51953184	51997113	+	5212	protein_coding	PF16124:RecQ zinc-binding|PF00270:DEAD/DEAH box helicase|PF00271:Helicase conserved C-terminal domain	-
novel.587	0	0	0	28.0403	10.4462	10.5391	16.3418	0	6.43913	9.57e-05	0.000941357	-	12	13347110	13348482	-	689	-	-	-
ENSSSCG00000035924	0	8.75061	12.4298	75.8126	83.5696	79.043	79.4751	7.06013	3.50545	9.61e-05	0.00094405	SHISA7	6	59582136	59604212	-	7527	protein_coding	PF13908:Wnt and FGF inhibitory regulator	-
ENSSSCG00000031657	3341.38	2436.56	2673.53	10227.4	5515.6	5844.79	7195.94	2817.15	1.35289	9.68e-05	0.000950959	-	2	59531154	59532196	+	1041	pseudogene	PF03957:Jun-like transcription factor|PF00170:bZIP transcription factor	-
ENSSSCG00000032407	6.80129	21.3904	13.5598	56.0805	57.929	76.4083	63.4726	13.9171	2.18973	9.76e-05	0.000957703	LRFN1	6	47972099	47978430	-	2262	protein_coding	PF13855:Leucine rich repeat|PF00041:Fibronectin type III domain|PF07679:Immunoglobulin I-set domain	-
ENSSSCG00000022035	0	0	0	8.30823	22.7917	14.9304	15.3434	0	6.35209	9.9e-05	0.000971032	SPINK7	2	149611734	149615042	+	264	protein_coding	-	-
ENSSSCG00000009360	937.606	1022.85	986.472	669.851	627.722	634.979	644.184	982.309	-0.608875	9.94e-05	0.000974846	ALG5	11	12777011	12815962	-	1621	protein_coding	PF00535:Glycosyl transferase family 2	-
novel.2467	407.106	498.785	511.881	127.739	226.018	224.834	192.863	472.59	-1.29155	9.96e-05	0.000975818	-	7	100075858	100080797	+	4130	-	-	-
ENSSSCG00000016874	2549.51	2026.25	2179.73	1253.5	1400.74	1386.77	1347	2251.83	-0.741275	9.98e-05	0.000977228	PAIP1	16	28098319	28133956	-	2926	protein_coding	PF02854:MIF4G domain	-
ENSSSCG00000032439	0	1.94458	0	18.6935	21.8421	26.3477	22.2944	0.648193	5.05129	9.99e-05	0.000977941	-	Y	1644408	2005323	-	6807	protein_coding	PF00135:Carboxylesterase family	-
ENSSSCG00000023618	79.6722	27.2241	38.4193	3.11558	8.5469	7.9043	6.52226	48.4385	-2.88401	9.99e-05	0.000977941	FRMD7	X	108241574	108294123	-	2103	protein_coding	PF09380:FERM C-terminal PH-like domain|PF09379:FERM N-terminal domain|PF08736:FERM adjacent (FA)|PF00373:FERM central domain	-
ENSSSCG00000024780	439.169	328.634	361.593	176.55	211.773	198.486	195.603	376.465	-0.944241	0.00010085	0.000986228	ZFAND1	4	54908876	54931825	+	3224	protein_coding	PF01428:AN1-like Zinc finger	-
ENSSSCG00000001787	181.692	213.904	219.216	32.1944	87.3683	66.7474	62.1034	204.937	-1.71973	0.000103382	0.00101043	IL16	7	49973465	50102059	+	5441	protein_coding	PF00595:PDZ domain (Also known as DHR or GLGF)	-
ENSSSCG00000013024	0	0.97229	0	13.5009	37.9862	14.0521	21.8464	0.324097	5.89906	0.000103747	0.00101344	-	2	7520074	7554180	+	1992	protein_coding	PF01034:Syndecan domain|PF02210:Laminin G domain	-
novel.1329	0	0	0	37.387	7.59724	12.2956	19.0933	0	6.66384	0.000104074	0.00101608	-	18	1401562	1412213	-	1790	-	-	-
ENSSSCG00000039332	128.253	206.125	198.876	12.4623	53.1807	43.9128	36.5186	177.752	-2.27926	0.000104569	0.00102034	SEC16B	9	119778663	119842936	-	5115	protein_coding	PF12932:Vesicle coat trafficking protein Sec16 mid-region|PF12931:Sec23-binding domain of Sec16	-
ENSSSCG00000040432	0	0	0	27.0017	9.49655	11.4173	15.9719	0	6.40626	0.00010473	0.00102103	GPR101	X	112108870	112144365	-	2597	protein_coding	PF00001:7 transmembrane receptor (rhodopsin family)	-
ENSSSCG00000017541	0	0.97229	0	31.1558	11.3959	18.4434	20.3317	0.324097	5.79312	0.000104755	0.00102103	HOXB13	12	24947728	24950787	-	2090	protein_coding	PF00046:Homeobox domain|PF12284:Hox protein A13 N terminal	Homeobox
ENSSSCG00000007529	1118.33	1123.97	1348.07	262.748	531.807	548.032	447.529	1196.79	-1.41845	0.000105199	0.00102479	SYCP2	17	59865955	59955209	-	5910	protein_coding	-	-
ENSSSCG00000012997	535.358	205.153	205.656	3193.47	1019.93	1028.44	1747.28	315.389	2.46952	0.000106196	0.00103394	-	2	6922183	6950181	-	3157	protein_coding	PF08418:DNA polymerase alpha subunit B N-terminal|PF04042:DNA polymerase alpha/epsilon subunit B	-
ENSSSCG00000017386	1988.89	1703.45	1847.52	2939.03	2881.25	2714.69	2844.99	1846.62	0.623482	0.000106321	0.00103458	BECN1	12	20041638	20057256	+	5704	protein_coding	PF15285:Beclin-1 BH3 domain, Bcl-2-interacting|PF04111:Autophagy protein Apg6	-
ENSSSCG00000016397	0	0	0	13.5009	18.9931	9.66082	14.0516	0	6.22321	0.000106993	0.00104054	NEB	15	596035	766127	+	17608	protein_coding	PF14604:Variant SH3 domain|PF00880:Nebulin repeat	-
ENSSSCG00000015952	892.912	522.12	554.82	2717.83	1572.63	1435.07	1908.51	656.617	1.53904	0.000107227	0.00104179	HAT1	15	78024328	78079398	+	1245	protein_coding	PF10394:Histone acetyl transferase HAT1 N-terminus	-
ENSSSCG00000038660	83.5587	71.9494	53.109	17.655	17.0938	27.2259	20.6582	69.539	-1.74795	0.000107239	0.00104179	HAAO	3	97580704	97595096	+	2050	protein_coding	PF06052:3-hydroxyanthranilic acid dioxygenase	-
ENSSSCG00000016521	2.91484	8.75061	2.25996	69.5814	32.2883	27.2259	43.0319	4.6418	3.19665	0.000108795	0.00105633	DGKI	18	11705141	12176859	+	3396	protein_coding	PF00781:Diacylglycerol kinase catalytic domain|PF00609:Diacylglycerol kinase accessory domain|PF12796:Ankyrin repeats (3 copies)|PF00130:Phorbol esters/diacylglycerol binding domain (C1 domain)	-
ENSSSCG00000007030	544.103	771.026	696.067	1118.49	1365.6	1407.84	1297.31	670.399	0.952694	0.000109052	0.00105824	IKBKB	17	11289613	11348554	+	3869	protein_coding	PF12179:I-kappa-kinase-beta NEMO binding domain|PF00069:Protein kinase domain	-
ENSSSCG00000028620	992.988	944.093	1061.05	519.264	635.319	630.588	595.057	999.377	-0.747364	0.000109439	0.00106142	ABCD3	4	122837525	122953257	-	6028	protein_coding	PF06472:ABC transporter transmembrane region 2|PF00005:ABC transporter	-
novel.2058	0.971612	0	0	110.084	8.5469	9.66082	42.7639	0.323871	6.86608	0.000110119	0.00106743	-	5	13433112	13433396	-	285	-	-	-
ENSSSCG00000000233	404.191	615.459	592.109	981.409	1167.13	1127.68	1092.07	537.253	1.02378	0.000110994	0.00107532	ACVR1B	5	17314276	17350723	+	4536	protein_coding	PF01064:Activin types I and II receptor domain|PF08515:Transforming growth factor beta type I GS-motif|PF00069:Protein kinase domain	-
ENSSSCG00000006540	5118.45	4973.26	4866.82	2836.22	3246.87	3454.18	3179.09	4986.18	-0.649222	0.000111222	0.00107694	PBXIP1	4	94832270	94848870	+	6977	protein_coding	-	-
ENSSSCG00000015324	617.945	1004.38	1195.52	152.664	333.329	352.181	279.391	939.28	-1.74844	0.000111698	0.00108095	GNG11	9	73721322	73726240	+	1090	protein_coding	-	-
ENSSSCG00000015948	4234.29	3480.8	3465.65	2055.25	2324.76	2337.04	2239.01	3726.91	-0.735087	0.000111961	0.00108291	DYNC1I2	15	77803334	77859701	+	3049	protein_coding	PF11540:Cytoplasmic dynein 1 intermediate chain 2	-
ENSSSCG00000023004	11.6593	2.91687	5.6499	114.238	37.9862	34.252	62.1588	6.74204	3.19952	0.000112029	0.00108297	FZD9	3	10754783	10757147	+	2365	protein_coding	PF01392:Fz domain|PF01534:Frizzled/Smoothened family membrane region	-
ENSSSCG00000023371	17615.3	10128.3	9620.64	5642.32	4745.43	5172.05	5186.6	12454.8	-1.26387	0.000112138	0.00108343	EHD2	6	53423485	53443404	+	4495	protein_coding	PF00350:Dynamin family|PF12763:Cytoskeletal-regulatory complex EF hand|PF16880:N-terminal EH-domain containing protein	-
novel.3088	0	0	0	102.814	7.59724	4.39128	38.2676	0	7.66786	0.000112826	0.00108948	-	Y	2897152	2912444	-	304	-	-	-
ENSSSCG00000032633	600.456	612.543	650.868	936.752	919.266	1005.6	953.874	621.289	0.618993	0.000114139	0.00110156	FAM53A	8	773556	796389	-	6114	protein_coding	PF15242:Family of FAM53	-
ENSSSCG00000012893	1680.89	1105.49	1188.74	730.085	521.361	567.353	606.266	1325.04	-1.1284	0.000114228	0.00110182	UNC93B1	2	4898016	4911025	+	4214	protein_coding	-	-
ENSSSCG00000022011	339.093	261.546	264.415	105.93	144.348	151.06	133.779	288.351	-1.10673	0.000115355	0.00111208	NMI	15	941193	966709	+	2731	protein_coding	PF07292:Nmi/IFP 35 domain (NID)	-
ENSSSCG00000038207	8.74451	8.75061	20.3396	37.387	83.5696	79.9213	66.9593	12.6116	2.42164	0.000115536	0.00111322	ssc-mir-503	X	110387556	110387664	-	109	miRNA	-	-
ENSSSCG00000032057	15.5458	9.7229	2.25996	108.007	61.7276	43.0345	70.923	9.17622	2.93586	0.000116414	0.00112107	EPHX4	4	124959058	124992741	-	3762	protein_coding	PF00561:alpha/beta hydrolase fold	-
ENSSSCG00000011458	1235.89	1598.44	1821.53	3957.83	2901.2	2867.51	3242.18	1551.95	1.06296	0.000117455	0.00113048	ACTR8	13	35951678	35996821	-	10406	protein_coding	PF00022:Actin	-
ENSSSCG00000020737	1161.08	607.681	696.067	4127.11	2094.94	1926.89	2716.31	821.608	1.72495	0.000117711	0.00113232	ZNRD2	2	6679141	6684838	-	5072	protein_coding	PF06677:Sjogren's syndrome/scleroderma autoantigen 1 (Autoantigen p27)	-
ENSSSCG00000037976	143.799	201.264	167.237	593	357.07	346.911	432.327	170.767	1.33938	0.000118179	0.0011362	-	6	56804686	56868877	-	1641	protein_coding	PF00096:Zinc finger, C2H2 type|PF01352:KRAB box	zf-C2H2
ENSSSCG00000034607	338.121	770.053	841.835	59.1961	182.334	180.042	140.524	650.003	-2.20846	0.000118522	0.00113888	OGN	3	42116436	42135852	-	3382	protein_coding	PF13855:Leucine rich repeat	-
ENSSSCG00000022501	0.971612	1.94458	0	48.8108	20.8924	12.2956	27.3329	0.972064	4.76525	0.000118587	0.00113888	SOX3	X	115019232	115020578	-	1347	protein_coding	PF12336:SOX transcription factor|PF00505:HMG (high mobility group) box	HMG
novel.2324	28.1768	37.9193	14.6897	187.974	80.7207	99.2429	122.646	26.9286	2.18106	0.000119057	0.00114278	-	6	62185245	62190543	-	1929	-	-	-
ENSSSCG00000007728	7.7729	0.97229	2.25996	28.0403	53.1807	32.4955	37.9055	3.66838	3.35804	0.000119168	0.00114322	-	3	15027045	15251555	+	992	protein_coding	PF00535:Glycosyl transferase family 2	-
ENSSSCG00000006395	12880.7	11874.6	12212.8	17729.8	17684.5	17132.1	17515.5	12322.7	0.507301	0.000119597	0.00114671	-	4	90566267	90574761	+	2765	protein_coding	PF00307:Calponin homology (CH) domain|PF00402:Calponin family repeat	-
ENSSSCG00000007345	2403.77	3683.03	3558.31	6325.68	6675.13	5990.58	6330.46	3215.04	0.977524	0.000120079	0.00115072	RALGAPB	17	41507756	41606905	+	8701	protein_coding	-	-
ENSSSCG00000035739	26.2335	103.063	88.1384	306.366	290.594	305.633	300.864	72.4782	2.05457	0.000120397	0.00115314	SLC26A1	8	334611	343870	-	6900	protein_coding	PF01740:STAS domain|PF00916:Sulfate permease family	-
ENSSSCG00000034528	0	0	0	7.2697	21.8421	16.6869	15.2662	0	6.34522	0.000121336	0.0011615	TGM6	17	33108569	33140139	-	2124	protein_coding	PF01841:Transglutaminase-like superfamily|PF00927:Transglutaminase family, C-terminal ig like domain|PF00868:Transglutaminase family	-
novel.2266	0	0	0	70.6199	6.64759	7.9043	28.3906	0	7.23662	0.000121561	0.00116303	-	6	167132290	167134034	+	1121	-	-	-
ENSSSCG00000015821	0	0	0	12.4623	15.1945	11.4173	13.0247	0	6.11424	0.000121675	0.00116349	-	15	48475144	48479541	+	3717	protein_coding	PF00001:7 transmembrane receptor (rhodopsin family)	-
ENSSSCG00000004755	3.88645	0.97229	1.12998	35.31	15.1945	27.2259	25.9101	1.99624	3.67921	0.00012256	0.00117132	DLL4	1	130374120	130386314	-	6409	protein_coding	PF07657:N terminus of Notch ligand|PF01414:Delta serrate ligand|PF00008:EGF-like domain	-
ENSSSCG00000036948	0.971612	0	4.51992	17.655	34.1876	44.7911	32.2112	1.83051	4.19428	0.000123661	0.00118084	-	10	23628938	23663545	+	8639	protein_coding	PF00041:Fibronectin type III domain|PF07679:Immunoglobulin I-set domain	-
ENSSSCG00000040706	5960.84	4931.45	4953.83	8039.25	8507.01	8846.67	8464.31	5282.04	0.680276	0.000123691	0.00118084	DBN1	2	80480859	80496873	+	5077	protein_coding	PF00241:Cofilin/tropomyosin-type actin-binding protein	-
ENSSSCG00000004475	1375.8	247.934	209.046	88.2749	68.3752	87.8256	81.4919	610.928	-2.9065	0.000124623	0.0011891	-	1	88596215	88601044	+	2725	pseudogene	PF00001:7 transmembrane receptor (rhodopsin family)	-
ENSSSCG00000032986	1369.97	1500.24	1549.2	3181.01	2279.17	2523.23	2661.14	1473.14	0.853116	0.000125077	0.00119279	AKAP17A	AEMK02000569.1	896261	904353	+	2410	protein_coding	-	-
ENSSSCG00000039426	41709.4	54421	53620.9	12078.1	23035.8	23804.2	19639.4	49917.1	-1.34577	0.000125997	0.00120091	FSTL1	13	139847241	139902039	+	3943	protein_coding	PF09289:Follistatin/Osteonectin-like EGF domain|PF07648:Kazal-type serine protease inhibitor domain	-
ENSSSCG00000016808	94.2464	122.509	97.1782	192.128	253.558	212.538	219.408	104.644	1.06761	0.000126313	0.00120288	C5orf22	16	17848383	17867297	+	1308	protein_coding	PF12640:UPF0489 domain	-
ENSSSCG00000004570	39802.1	16391.8	15974.5	8996.77	5911.6	6078.41	6995.59	24056.2	-1.78191	0.00012634	0.00120288	TPM1	1	108985778	109019044	-	6991	protein_coding	PF00261:Tropomyosin	-
ENSSSCG00000025996	17.489	42.7807	28.2495	72.697	163.341	135.251	123.763	29.5064	2.06887	0.000126954	0.00120808	MTUS2	11	6197696	6536052	+	8013	protein_coding	-	-
ENSSSCG00000014909	2166.7	512.397	539	193.166	214.622	208.147	205.312	1072.7	-2.38543	0.000127376	0.00121144	-	9	19615317	19734700	-	10943	protein_coding	PF00168:C2 domain|PF02318:FYVE-type zinc finger	-
ENSSSCG00000035598	38.8645	35.9747	29.3795	108.007	86.4186	77.2865	90.5707	34.7396	1.37748	0.000127535	0.0012123	EDN1	7	8752093	8760212	+	3622	protein_coding	PF00322:Endothelin family	-
ENSSSCG00000011936	1610.93	419.057	493.801	212.898	149.096	168.625	176.873	841.264	-2.25023	0.000128376	0.00121964	ZBED2	13	148156549	148158766	+	2000	protein_coding	PF02892:BED zinc finger	zf-BED
ENSSSCG00000017273	2044.27	2476.42	2672.4	5846.91	4478.57	3961.81	4762.43	2397.7	0.990056	0.00012887	0.00122367	PSMD12	12	13704113	13742776	-	4354	protein_coding	PF01399:PCI domain	-
ENSSSCG00000010941	344.922	612.543	595.499	1224.42	1237.4	1084.65	1182.16	517.655	1.19162	0.000129376	0.0012274	-	10	26110173	26264030	-	9001	protein_coding	PF14773:Helicase-associated putative binding domain, C-terminal|PF00271:Helicase conserved C-terminal domain|PF00176:SNF2 family N-terminal domain	-
ENSSSCG00000014903	1676.03	1044.24	1053.14	632.464	478.626	562.084	557.725	1257.8	-1.17357	0.000129401	0.0012274	CCDC90B	9	17414356	17446992	-	4067	protein_coding	PF07798:Protein of unknown function (DUF1640)	-
novel.2146	15.5458	4.86145	7.90986	125.662	41.7848	43.9128	70.4532	9.43903	2.89531	0.000129633	0.00122894	-	6	45616484	45630591	+	1660	-	-	-
novel.1357	51.4955	35.0024	25.9895	81.0052	168.089	167.747	138.947	37.4958	1.88749	0.000130168	0.00123335	-	2	290527	292716	+	2190	-	-	-
ENSSSCG00000001947	379.9	395.722	336.734	145.394	214.622	194.095	184.704	370.785	-1.00462	0.000131278	0.00124321	BRMS1L	7	64083289	64123857	-	2805	protein_coding	PF08598:Sds3-like	-
ENSSSCG00000036437	267.193	54.4482	72.3187	1361.51	571.692	607.753	846.985	131.32	2.6884	0.000131797	0.00124745	NOG	12	32891321	32892206	+	886	protein_coding	PF05806:Noggin	-
ENSSSCG00000033620	633.491	435.586	489.281	239.9	250.709	289.824	260.144	519.453	-0.9973	0.000131913	0.00124788	-	12	1192134	1197275	-	858	protein_coding	PF00153:Mitochondrial carrier protein	-
ENSSSCG00000008186	219.584	192.513	174.017	106.968	100.663	87.8256	98.4858	195.372	-0.990634	0.000132948	0.00125699	TSGA10	3	55180731	55323490	+	9761	protein_coding	-	-
novel.1166	0	0	1.12998	86.1978	18.0434	5.26954	36.5036	0.37666	6.63742	0.000133277	0.00125943	-	16	44413568	44414463	-	896	-	-	-
ENSSSCG00000006635	61.2116	183.763	228.256	445.529	749.278	857.178	683.995	157.743	2.11752	0.000134954	0.0012746	SEMA6C	4	98107360	98122347	+	7798	protein_coding	PF01403:Sema domain	-
ENSSSCG00000020915	13022.5	13899.9	13571.1	3401.18	6352.24	6867.96	5540.46	13497.8	-1.28459	0.000135966	0.00128347	P4HA2	2	134502212	134595499	-	6474	protein_coding	PF08336:Prolyl 4-Hydroxylase alpha-subunit, N-terminal region|PF13640:2OG-Fe(II) oxygenase superfamily	-
ENSSSCG00000012679	1458.39	2376.28	2224.93	1080.07	690.399	662.205	810.891	2019.87	-1.31693	0.000136406	0.00128693	GPC4	X	109306490	109421786	-	4449	protein_coding	PF01153:Glypican	-
ENSSSCG00000034820	6.80129	0	2.25996	32.1944	44.6338	36.8867	37.905	3.02042	3.64214	0.000137152	0.00129262	MAFA	4	1091245	1092332	+	1065	protein_coding	PF03131:bZIP Maf transcription factor|PF08383:Maf N-terminal region	TF_bZIP
ENSSSCG00000008995	0	0	0	59.1961	9.49655	6.14779	24.9468	0	7.04976	0.000137155	0.00129262	LRAT	8	74412234	74428713	-	3190	protein_coding	PF04970:Lecithin retinol acyltransferase	-
ENSSSCG00000004601	51.4955	45.6976	62.1489	139.163	131.052	103.634	124.616	53.114	1.23205	0.000137696	0.00129703	MNS1	1	115471922	115529764	+	5171	protein_coding	PF13868:Trichohyalin-plectin-homology domain	-
ENSSSCG00000026181	1778.05	1373.85	1342.42	657.388	817.653	873.865	782.969	1498.1	-0.935918	0.000138714	0.00130592	AKTIP	6	31747229	31758495	+	2860	protein_coding	PF00179:Ubiquitin-conjugating enzyme	-
ENSSSCG00000038954	819.069	1011.18	1081.39	2978.5	1806.24	1843.46	2209.4	970.547	1.18678	0.000138837	0.00130605	PLIN3	2	73969909	73997400	+	4662	protein_coding	PF03036:Perilipin family	-
ENSSSCG00000033452	80.6438	94.3121	103.958	43.6182	37.0365	36.8867	39.1805	92.9713	-1.24736	0.000138875	0.00130605	-	2	810336	841538	+	13739	protein_coding	PF13330:Mucin-2 protein WxxW repeating region|PF01826:Trypsin Inhibitor like cysteine rich domain|PF08742:C8 domain|PF00094:von Willebrand factor type D domain	-
ENSSSCG00000034308	57.3251	42.7807	39.5493	7.2697	14.2448	13.1738	11.5628	46.5517	-2.00318	0.000139754	0.00131361	LRMDA	14	78543871	79056146	+	2523	protein_coding	PF14580:Leucine-rich repeat	-
ENSSSCG00000006172	74.8142	105.007	133.338	144.355	920.216	847.517	637.363	104.386	2.61098	0.000140139	0.00131654	PI15	4	61113292	61142867	-	7860	protein_coding	PF00188:Cysteine-rich secretory protein family	-
ENSSSCG00000017645	3.88645	11.6675	9.03984	116.315	42.7345	32.4955	63.8484	8.19792	2.96113	0.000140578	0.00131995	TEX14	12	34815476	34912269	-	5404	protein_coding	-	-
ENSSSCG00000028310	2226.94	2767.14	2737.94	1173.54	1500.45	1558.03	1410.67	2577.34	-0.869247	0.000142499	0.00133728	DR1	4	123813838	123835840	-	4768	protein_coding	PF00808:Histone-like transcription factor (CBF/NF-Y) and archaeal histone	-
ENSSSCG00000029698	1010.48	1019.93	1022.63	2475.85	1874.62	1583.5	1977.99	1017.68	0.958562	0.000142772	0.00133913	LRRC42	6	158316226	158338436	-	2138	protein_coding	-	-
ENSSSCG00000002374	1290.3	1273.7	1183.09	1901.55	1849.93	1780.22	1843.9	1249.03	0.561662	0.00014302	0.00134074	DLST	7	98090813	98112213	+	3838	protein_coding	PF00364:Biotin-requiring enzyme|PF00198:2-oxoacid dehydrogenases acyltransferase (catalytic domain)	-
ENSSSCG00000006581	2962.45	1850.27	1883.68	697.891	955.353	1119.78	924.34	2232.13	-1.27176	0.000143291	0.00134258	-	4	96030569	96041858	+	6220	protein_coding	PF01023:S-100/ICaBP type calcium binding domain	-
ENSSSCG00000021208	988.13	1069.52	1171.79	114.238	383.661	371.502	289.8	1076.48	-1.89247	0.00014365	0.00134522	SELENOP	16	27537884	27590024	-	4965	protein_coding	-	-
ENSSSCG00000005316	28722.8	13389.4	13488.6	7894.89	3888.84	4131.32	5305.01	18533.6	-1.80475	0.000144319	0.00135077	TPM2	1	236402247	236410905	-	3922	protein_coding	PF00261:Tropomyosin	-
ENSSSCG00000005112	298.285	270.297	262.155	555.613	477.676	435.615	489.635	276.912	0.821259	0.000144707	0.00135369	WDR89	1	194439820	194475924	+	2479	protein_coding	-	-
ENSSSCG00000016035	91298.5	135262	126611	14616.2	39968.1	45517.4	33367.2	117724	-1.8189	0.000144834	0.00135416	COL5A2	15	93611549	93843645	-	7173	protein_coding	PF01410:Fibrillar collagen C-terminal domain|PF00093:von Willebrand factor type C domain|PF01391:Collagen triple helix repeat (20 copies)	-
ENSSSCG00000013244	1605.1	1157.02	1123.2	501.609	625.823	721.926	616.453	1295.11	-1.07076	0.000145007	0.00135506	PACSIN3	2	15381374	15389881	+	5505	protein_coding	PF14604:Variant SH3 domain|PF00611:Fes/CIP4, and EFC/F-BAR homology domain	-
ENSSSCG00000039056	1403.98	2291.69	1959.38	428.912	793.912	851.908	691.577	1885.02	-1.44627	0.000145252	0.00135663	-	12	54752497	54973527	-	8227	protein_coding	PF16623:Unstructured linker region between on GAS7 protein|PF00611:Fes/CIP4, and EFC/F-BAR homology domain|PF14604:Variant SH3 domain|PF00397:WW domain	-
ENSSSCG00000006917	332.291	968.401	900.594	1978.4	2747.35	2793.73	2506.49	733.762	1.77247	0.000145929	0.00136223	LRRC8C	4	126957103	127079209	-	7182	protein_coding	PF12534:Pannexin-like TM region of LRRC8|PF13855:Leucine rich repeat	-
ENSSSCG00000026904	1533.2	1324.26	1235.07	6330.87	2866.06	2831.5	4009.47	1364.18	1.55527	0.000146215	0.00136419	NFKBIB	6	47703374	47712616	+	1429	protein_coding	PF13637:Ankyrin repeats (many copies)|PF12796:Ankyrin repeats (3 copies)	-
ENSSSCG00000017769	2633.07	1795.82	1786.5	870.287	1070.26	1098.7	1013.08	2071.8	-1.03206	0.000146319	0.00136443	RAB34	12	44949476	44956119	-	3923	protein_coding	PF00071:Ras family	-
ENSSSCG00000011209	505.238	334.468	372.893	135.009	204.176	187.069	175.418	404.2	-1.20355	0.000146866	0.00136881	-	13	10289377	10380563	+	1077	protein_coding	PF00179:Ubiquitin-conjugating enzyme	-
ENSSSCG00000026990	1723.64	1841.52	2058.82	921.174	1162.38	1164.57	1082.71	1874.66	-0.791596	0.000146971	0.00136907	FAM162A	13	138115420	138151738	-	880	protein_coding	PF06388:Protein of unknown function (DUF1075)	-
ENSSSCG00000040288	1175.65	1044.24	934.493	408.142	552.699	618.292	526.378	1051.46	-0.997799	0.00014725	0.00137094	ARNT2	7	49259597	49450461	+	6853	protein_coding	PF14598:PAS domain|PF00989:PAS fold	bHLH
ENSSSCG00000029163	3077.1	2776.86	2566.18	477.723	1165.23	1189.16	944.036	2806.71	-1.57173	0.000147542	0.00137294	BCAT1	5	48813773	48925970	+	10690	protein_coding	PF01063:Amino-transferase class IV	-
ENSSSCG00000015305	1101.81	744.774	774.036	284.557	428.294	432.102	381.651	873.539	-1.1942	0.000148474	0.00138089	-	9	70462515	70490330	+	2662	protein_coding	PF01926:50S ribosome-binding GTPase|PF01018:GTP1/OBG	-
ENSSSCG00000001946	674.299	503.646	520.921	222.245	312.437	295.972	276.885	566.289	-1.03174	0.000148636	0.00138167	MBIP	7	63658444	63684529	+	2591	protein_coding	-	-
ENSSSCG00000000046	6.80129	1.94458	3.38994	56.0805	29.4393	21.0781	35.5327	4.04527	3.12695	0.000149181	0.001386	CYP2D25	5	6538907	6543746	+	1858	protein_coding	PF00067:Cytochrome P450	-
ENSSSCG00000014624	2171.55	2242.1	2167.3	5775.26	3956.26	3580.65	4437.39	2193.65	1.01628	0.000149714	0.00139022	ARFIP2	9	3249995	3256735	+	3922	protein_coding	PF06456:Arfaptin-like domain	-
ENSSSCG00000001404	0	0	0	32.1944	12.3455	7.02605	17.1886	0	6.51175	0.00015012	0.00139327	TNF	7	23699561	23703534	+	2881	protein_coding	PF00229:TNF(Tumour Necrosis Factor) family	-
ENSSSCG00000038946	2.91484	0.97229	1.12998	59.1961	14.2448	17.5651	30.3354	1.67237	4.16558	0.00015029	0.00139411	SLC17A8	5	83741726	83800808	-	4013	protein_coding	PF07690:Major Facilitator Superfamily	-
ENSSSCG00000037246	0.971612	3.88916	2.25996	46.7338	17.0938	21.0781	28.3019	2.37358	3.57116	0.000150639	0.00139661	-	13	22114903	22115220	+	318	protein_coding	PF00034:Cytochrome c	-
ENSSSCG00000025717	421.68	525.036	514.141	1485.1	877.481	944.125	1102.23	486.952	1.17844	0.000151246	0.00140125	HIC1	12	48168766	48171635	+	2535	protein_coding	PF00651:BTB/POZ domain	ZBTB
ENSSSCG00000011516	368.241	493.923	534.48	84.1208	188.032	192.338	154.83	465.548	-1.58665	0.000151298	0.00140125	EIF4E3	13	53083645	53152333	-	3125	protein_coding	PF01652:Eukaryotic initiation factor 4E	-
ENSSSCG00000026185	18.4606	32.0856	30.5094	225.361	77.8717	85.1908	129.474	27.0185	2.26059	0.000152105	0.00140798	VWA5B2	13	122130063	122142825	+	4964	protein_coding	PF13768:von Willebrand factor type A domain	-
ENSSSCG00000010644	113.679	172.095	193.226	39.4641	65.5262	63.2344	56.0749	159.667	-1.50619	0.000152556	0.00141143	DCLRE1A	14	124144273	124162240	-	4624	protein_coding	PF07522:DNA repair metallo-beta-lactamase|PF12706:Beta-lactamase superfamily domain	-
ENSSSCG00000002281	404.191	407.389	418.092	267.94	255.457	249.425	257.607	409.891	-0.670366	0.000153014	0.00141492	-	7	89052507	89131074	+	2841	protein_coding	PF00432:Prenyltransferase and squalene oxidase repeat	-
ENSSSCG00000002573	7.7729	3.88916	0	46.7338	37.0365	36.0085	39.9263	3.88735	3.33226	0.000154147	0.00142465	RTL1	7	121707341	121711414	-	4074	protein_coding	PF16297:Domain of unknown function (DUF4939)|PF13975:gag-polyprotein putative aspartyl protease	-
ENSSSCG00000000003	532.444	546.427	572.9	259.632	294.393	358.328	304.118	550.59	-0.855109	0.000155119	0.00143264	TTC38	5	3245883	3270814	-	4885	protein_coding	-	-
novel.2827	0	0	0	87.2364	3.79862	8.78256	33.2725	0	7.46595	0.000155174	0.00143264	-	9	62059840	62060127	-	288	-	-	-
ENSSSCG00000009357	1029.91	1040.35	1118.68	538.996	675.205	679.77	631.324	1062.98	-0.75104	0.000155271	0.00143279	SMAD9	11	12701511	12765790	-	5084	protein_coding	PF03166:MH2 domain|PF03165:MH1 domain	MH1
ENSSSCG00000021200	338.121	411.279	439.562	804.859	751.177	630.588	728.875	396.321	0.879206	0.000155752	0.00143648	-	X	58208873	58450380	-	3110	protein_coding	PF00850:Histone deacetylase domain	-
novel.823	0	0	0	102.814	9.49655	2.63477	38.3152	0	7.66973	0.000156104	0.00143897	-	14	49989212	49989601	+	390	-	-	-
ENSSSCG00000035424	174.89	137.093	188.707	7.2697	44.6338	38.6433	30.1822	166.897	-2.46264	0.000156593	0.00144273	-	8	23873398	23875795	+	2398	protein_coding	-	-
ENSSSCG00000016214	248.733	238.211	253.115	111.123	133.901	148.425	131.15	246.686	-0.909327	0.000157068	0.00144636	STK16	15	121284920	121292244	+	5676	protein_coding	PF03953:Tubulin C-terminal domain|PF00091:Tubulin/FtsZ family, GTPase domain	-
ENSSSCG00000038573	0	0	0	79.9667	8.5469	4.39128	30.9683	0	7.36218	0.000157385	0.00144852	NKX1-1	8	608327	611736	-	1212	protein_coding	PF00046:Homeobox domain	Homeobox
ENSSSCG00000028562	14.5742	27.2241	27.1195	189.012	80.7207	64.9909	111.575	22.9726	2.28054	0.000157513	0.00144894	FOXL2	13	79708693	79709825	-	1131	pseudogene	PF00250:Forkhead domain	-
ENSSSCG00000005951	4.85806	1.94458	1.12998	47.7723	19.9428	21.0781	29.5977	2.64421	3.4615	0.000157723	0.00145011	TMEM71	4	8485904	8519006	+	4916	protein_coding	PF15121:TMEM71 protein family	-
ENSSSCG00000015015	0	0	0	14.5394	16.1441	8.78256	13.1554	0	6.12755	0.000157922	0.00145119	ARHGAP20	9	38473328	38583148	-	5141	protein_coding	PF00788:Ras association (RalGDS/AF-6) domain|PF00620:RhoGAP domain	-
ENSSSCG00000002037	152.543	68.0603	44.0692	419.565	299.141	327.589	348.765	88.2242	1.98072	0.000158451	0.0014553	CDH24	7	75990130	76001229	+	3719	protein_coding	PF00028:Cadherin domain|PF01049:Cadherin cytoplasmic region	-
ENSSSCG00000010276	1232.98	2699.08	2480.3	4585.1	6343.7	7077.86	6002.22	2137.45	1.48968	0.000159852	0.0014674	UNC5B	14	74120014	74205263	+	3988	protein_coding	PF00531:Death domain|PF17217:UPA domain|PF00791:ZU5 domain|PF07679:Immunoglobulin I-set domain|PF00090:Thrombospondin type 1 domain	-
ENSSSCG00000021082	13.6026	3.88916	0	49.8494	81.6703	99.2429	76.9209	5.83058	3.70579	0.000160699	0.00147441	NRG2	2	141662775	141824530	-	2233	protein_coding	PF02158:Neuregulin family|PF07679:Immunoglobulin I-set domain	-
novel.2186	4.85806	0.97229	1.12998	149.548	22.7917	11.4173	61.2524	2.32011	4.70857	0.000161922	0.00148486	-	6	65168984	65173351	+	1953	-	-	-
novel.242	0.971612	0	3.38994	7.2697	75.0227	46.5476	42.9467	1.45385	4.93049	0.000162467	0.00148908	-	1	136090880	136091150	-	271	-	-	-
ENSSSCG00000012249	700.533	578.512	494.931	128.777	240.263	280.164	216.401	591.325	-1.44927	0.000163981	0.00150219	CXorf38	X	36327594	36351826	-	5683	protein_coding	PF15112:Domain of unknown function (DUF4559)	-
ENSSSCG00000032249	37.8929	50.5591	53.109	251.324	104.462	132.617	162.801	47.187	1.78665	0.000164084	0.00150234	GBX1	18	6058929	6080906	+	3196	protein_coding	PF00046:Homeobox domain	Homeobox
ENSSSCG00000022490	0	0	1.12998	49.8494	9.49655	14.0521	24.466	0.37666	6.05945	0.000164254	0.00150282	GPR83	9	26546473	26561006	-	4619	protein_coding	PF00001:7 transmembrane receptor (rhodopsin family)	-
ENSSSCG00000013361	988.13	1338.84	1299.48	2818.57	2188.95	2061.27	2356.26	1208.82	0.96289	0.000164305	0.00150282	SPTY2D1	2	40582484	40604046	+	5674	protein_coding	PF08243:SPT2 chromatin protein	-
ENSSSCG00000024784	101.048	160.428	150.287	233.669	618.225	539.249	463.714	137.254	1.75709	0.000164623	0.00150447	CACNA1S	10	23503731	23567797	-	5732	protein_coding	PF08763:Voltage gated calcium channel IQ domain|PF16905:Voltage-dependent L-type calcium channel, IQ-associated|PF00520:Ion transport protein	-
ENSSSCG00000029411	5670.33	7094.8	6695.13	1869.35	3073.08	3506.88	2816.44	6486.75	-1.20351	0.000164704	0.00150447	CAPN2	10	19758729	19819314	+	2309	protein_coding	PF13833:EF-hand domain pair|PF00648:Calpain family cysteine protease|PF01067:Calpain large subunit, domain III	-
ENSSSCG00000013751	1884.93	1622.75	1626.04	2605.67	2556.47	2695.37	2619.17	1711.24	0.613976	0.000164741	0.00150447	NACC1	2	65920113	65940938	-	4932	protein_coding	PF00651:BTB/POZ domain|PF10523:BEN domain	-
ENSSSCG00000017777	1825.66	1413.71	1394.39	883.787	896.474	917.777	899.346	1544.59	-0.780378	0.000166684	0.00152142	FLOT2	12	45102209	45120502	-	3813	protein_coding	PF01145:SPFH domain / Band 7 family|PF15975:Flotillin	-
ENSSSCG00000028479	2266.77	2107.92	2196.68	1151.73	1421.63	1446.49	1339.95	2190.46	-0.708797	0.000166943	0.001523	-	17	14125728	14136404	-	1759	protein_coding	PF05915:Eukaryotic protein of unknown function (DUF872)	-
ENSSSCG00000004510	498.437	305.299	327.694	187.974	134.851	157.208	160.011	377.143	-1.23792	0.000167117	0.0015238	ACAA2	1	99280800	99310759	-	4898	protein_coding	PF00108:Thiolase, N-terminal domain|PF02803:Thiolase, C-terminal domain	-
ENSSSCG00000012409	3.88645	0	2.25996	141.24	30.389	10.5391	60.7226	2.0488	4.8904	0.000168386	0.00153458	CITED1	X	58177291	58185299	-	7025	protein_coding	PF04487:CITED	-
ENSSSCG00000011643	6717.73	5107.44	4965.13	976.216	2114.88	2529.38	1873.49	5596.77	-1.57874	0.000168595	0.00153569	AMOTL2	13	75490959	75509420	-	4588	protein_coding	PF12240:Angiomotin C terminal	-
novel.488	0	0	0	12.4623	18.9931	8.78256	13.4127	0	6.15611	0.000168753	0.00153634	-	11	76782399	76784082	-	671	-	-	-
ENSSSCG00000030565	75.7858	89.4507	114.128	7.2697	31.3386	20.1999	19.6027	93.1214	-2.24219	0.000169013	0.00153791	GRIA4	9	35442091	35805363	+	7295	protein_coding	PF01094:Receptor family ligand binding region|PF10613:Ligated ion channel L-glutamate- and glycine-binding site|PF00060:Ligand-gated ion channel	-
ENSSSCG00000008275	448.885	438.503	380.803	189.012	229.817	259.085	225.971	422.73	-0.902785	0.000170139	0.00154736	TTC31	3	68551412	68564639	-	7502	protein_coding	-	-
ENSSSCG00000023956	1106.67	1025.77	909.633	420.604	610.628	562.962	531.398	1014.02	-0.93194	0.000170385	0.00154881	NEDD9	7	7806948	7981716	-	6011	protein_coding	PF12026:Domain of unknown function (DUF3513)|PF08824:Serine rich protein interaction domain|PF14604:Variant SH3 domain	-
ENSSSCG00000001899	0	0	0	12.4623	14.2448	10.5391	12.4154	0	6.04485	0.000171162	0.00155507	LMAN1L	7	58717821	58730172	-	1693	protein_coding	PF03388:Legume-like lectin family	-
ENSSSCG00000010531	293.427	412.251	446.342	776.819	761.623	702.605	747.016	384.007	0.960573	0.000171265	0.0015552	R3HCC1L	14	109484152	109569340	+	5656	protein_coding	-	-
ENSSSCG00000011522	156.43	245.989	196.616	92.429	90.2172	91.3386	91.3283	199.678	-1.12871	0.000171704	0.00155839	CNTN3	13	55648514	56019207	-	7206	protein_coding	PF13927:Immunoglobulin domain|PF07679:Immunoglobulin I-set domain|PF00041:Fibronectin type III domain	-
ENSSSCG00000006399	28.1768	35.0024	35.0294	185.897	84.5193	84.3126	118.243	32.7362	1.85189	0.000173226	0.0015714	VSIG8	4	90637370	90644387	+	1161	protein_coding	PF13927:Immunoglobulin domain|PF07686:Immunoglobulin V-set domain	-
ENSSSCG00000004306	414.878	448.226	432.782	257.555	264.004	284.555	268.705	431.962	-0.684291	0.00017363	0.00157425	ORC3	1	55954149	56044246	+	4289	protein_coding	PF07034:Origin recognition complex (ORC) subunit 3 N-terminus	-
ENSSSCG00000015670	199.181	245.989	271.195	111.123	133.901	100.999	115.341	238.788	-1.04944	0.000174373	0.00157977	GTDC1	15	7736969	8102907	+	4792	protein_coding	PF12038:Domain of unknown function (DUF3524)|PF00534:Glycosyl transferases group 1	-
ENSSSCG00000038960	1162.05	1576.08	1452.02	706.199	802.458	836.978	781.879	1396.72	-0.836731	0.000174418	0.00157977	-	17	11990189	12038152	+	6971	protein_coding	PF07786:Protein of unknown function (DUF1624)	-
ENSSSCG00000007139	25.2619	19.4458	35.0294	91.3905	81.6703	64.9909	79.3506	26.579	1.58292	0.000174831	0.0015827	ADRA1D	17	31516821	31537361	+	1915	protein_coding	PF00001:7 transmembrane receptor (rhodopsin family)	-
ENSSSCG00000012489	144.77	143.899	126.558	59.1961	75.0227	68.504	67.5743	138.409	-1.03385	0.000175246	0.00158565	TRMT2B	X	82698685	82741662	-	3099	protein_coding	PF13847:Methyltransferase domain	-
ENSSSCG00000006885	307.03	276.13	244.076	141.24	163.341	146.669	150.416	275.745	-0.874926	0.000175435	0.00158654	ALG14	4	122343312	122460755	+	4973	protein_coding	PF08660:Oligosaccharide biosynthesis protein Alg14 like	-
ENSSSCG00000000462	652.924	379.193	345.774	202.513	176.636	169.503	182.884	459.297	-1.32938	0.000176193	0.00159258	RXYLT1	5	28247399	28276283	+	1679	protein_coding	PF03016:Exostosin family	-
ENSSSCG00000033640	0	0	0	6.23117	19.9428	18.4434	14.8724	0	6.30791	0.000176387	0.00159353	-	AEMK02000155.1	22183	23389	-	825	protein_coding	PF07686:Immunoglobulin V-set domain	-
ENSSSCG00000036086	0	0	0	42.5797	7.59724	8.78256	19.6532	0	6.70531	0.000176502	0.00159375	PAX5	1	237575059	237785158	-	9040	protein_coding	PF00292:'Paired box' domain|PF12403:Paired-box protein 2 C terminal	PAX
ENSSSCG00000023171	780.205	986.874	1018.11	1668.91	1583.07	1493.04	1581.67	928.397	0.768809	0.000178199	0.00160825	PQLC1	6	127881306	127952556	-	3219	protein_coding	PF04193:PQ loop repeat	-
ENSSSCG00000021696	0	0	0	5.19264	17.0938	28.9824	17.0896	0	6.50892	0.000178923	0.00161396	NRSN1	7	19007469	19030029	+	5204	protein_coding	PF14927:Neurensin	-
novel.1842	0	0	0	6.23117	18.0434	20.1999	14.8248	0	6.30355	0.000179747	0.00162057	-	4	96117964	96119061	+	225	-	-	-
ENSSSCG00000002348	765.631	406.417	411.313	113.2	182.334	221.32	172.285	527.787	-1.61436	0.000180665	0.00162801	ACOT1	7	96984542	96990397	+	1501	protein_coding	PF08840:BAAT / Acyl-CoA thioester hydrolase C terminal|PF04775:Acyl-CoA thioester hydrolase/BAAT N-terminal region	-
novel.494	9.71612	2.91687	6.77988	40.5026	33.2379	31.6172	35.1192	6.47096	2.44043	0.000181247	0.00163243	-	12	2561273	2562317	+	1045	-	-	-
ENSSSCG00000014149	424.595	479.339	432.782	64.3887	178.535	172.138	138.354	445.572	-1.68581	0.000181611	0.00163487	MEF2C	2	96122044	96296902	-	9282	protein_coding	PF00319:SRF-type transcription factor (DNA-binding and dimerisation domain)|PF12347:Holliday junction regulator protein family C-terminal repeat	SRF
ENSSSCG00000036926	840.445	639.767	622.619	244.054	336.178	389.946	323.393	700.943	-1.11537	0.000181735	0.00163515	MVB12B	1	266933532	267105789	+	4896	protein_coding	PF10240:Multivesicular body subunit 12	-
ENSSSCG00000034786	1089.18	1141.47	1024.89	560.805	687.55	705.239	651.198	1085.18	-0.736427	0.000183244	0.00164789	HACD2	13	136834120	136951061	+	4365	protein_coding	PF04387:Protein tyrosine phosphatase-like protein, PTPLA	-
ENSSSCG00000010554	3201.46	2431.7	2463.36	1689.69	1335.21	1298.06	1440.99	2698.84	-0.905516	0.000183556	0.00164939	SCD	14	111461157	111478031	+	5759	protein_coding	PF00487:Fatty acid desaturase	-
ENSSSCG00000007022	10.6877	66.1157	62.1489	131.893	424.496	447.032	334.474	46.3174	2.85385	0.000183597	0.00164939	ANK1	17	10751646	10985250	-	13096	protein_coding	PF00791:ZU5 domain|PF13637:Ankyrin repeats (many copies)|PF12796:Ankyrin repeats (3 copies)	-
ENSSSCG00000037793	1045.45	1314.54	1284.79	1846.5	2962.92	2831.5	2546.97	1214.93	1.06808	0.00018414	0.00165275	NIT1	4	89323600	89327031	-	1644	protein_coding	PF00795:Carbon-nitrogen hydrolase	-
novel.1182	0	0.97229	1.12998	55.042	13.2952	13.1738	27.1703	0.700756	5.30435	0.000184159	0.00165275	-	16	60560616	60560891	-	276	-	-	-
ENSSSCG00000008194	1152.33	961.595	963.872	401.91	566.944	598.971	522.608	1025.93	-0.97265	0.000185314	0.00166227	ACTR1B	3	56610540	56619171	+	1128	protein_coding	PF00022:Actin	-
ENSSSCG00000038765	89.3883	61.2543	93.7883	306.366	164.29	201.999	224.218	81.477	1.46086	0.000189399	0.00169806	FAM89A	14	59367769	59385448	+	1375	protein_coding	-	-
ENSSSCG00000008853	143.799	100.146	80.2285	18.6935	37.9862	37.765	31.4816	108.058	-1.77602	0.000189804	0.00170082	TLL1	8	42858620	43092206	-	3126	protein_coding	PF01400:Astacin (Peptidase family M12A)|PF00431:CUB domain|PF14670:Coagulation Factor Xa inhibitory site	-
ENSSSCG00000002988	68.9845	81.6723	82.4885	176.55	150.995	143.156	156.9	77.7151	1.01356	0.000190423	0.0017054	ZNF546	6	48418756	48430858	+	5035	protein_coding	PF01352:KRAB box|PF00096:Zinc finger, C2H2 type	zf-C2H2
ENSSSCG00000013032	1114.44	1299.95	1254.28	2774.95	1914.5	2127.14	2272.2	1222.89	0.893707	0.000190508	0.0017054	GPR137	2	7824444	7830969	-	4777	protein_coding	-	-
ENSSSCG00000011867	3585.25	1223.14	1149.19	488.108	543.203	544.519	525.277	1985.86	-1.91866	0.000191818	0.00171626	MYLK	13	136619308	136809673	+	8167	protein_coding	PF00069:Protein kinase domain|PF00041:Fibronectin type III domain|PF07679:Immunoglobulin I-set domain|PF16620:Unstructured linker between I-set domains 2 and 3 on MYLCK	-
ENSSSCG00000024667	2230.82	1820.13	1649.77	1035.41	1091.15	1164.57	1097.04	1900.24	-0.792597	0.000191922	0.00171633	MICU2	11	1421178	1500447	-	2950	protein_coding	PF13833:EF-hand domain pair	-
ENSSSCG00000008940	2139.49	2101.12	2176.34	1295.04	1385.55	1535.19	1405.26	2138.98	-0.605812	0.00019275	0.00172286	GRSF1	8	67590969	67607304	-	2670	protein_coding	PF00076:RNA recognition motif. (a.k.a. RRM, RBD, or RNP domain)	-
ENSSSCG00000008980	4685.12	6822.56	6426.19	3238.13	3271.56	3383.92	3297.87	5977.96	-0.858079	0.000192957	0.00172356	SCARB2	8	71838395	71910461	-	4807	protein_coding	PF01130:CD36 family	-
novel.1417	0	0	0	112.161	6.64759	2.63477	40.4811	0	7.74918	0.000193024	0.00172356	-	2	60321515	60322032	+	518	-	-	-
novel.2185	0	0	0	27.0017	17.0938	5.26954	16.455	0	6.44912	0.000193568	0.00172754	-	6	64704943	64709864	+	796	-	-	-
ENSSSCG00000028892	159.344	74.8663	66.6688	341.676	282.997	299.485	308.053	100.293	1.61699	0.000194525	0.00173521	-	6	92412690	92429696	+	2593	protein_coding	PF07653:Variant SH3 domain|PF14604:Variant SH3 domain	-
[truncated: 2,200 more rows]
